# Supplementary material for: The 3,000 rice genomes project
Source: Gigascience. 2014 May 28;3:7. doi: 10.1186/2047-217X-3-7 (PMC4035669; doi:10.1186/2047-217X-3-7)
Supplement: Additional file 1: Table S1A — Information for the 2,466 rice accessions from the International Rice Genebank Collection at the International Rice Research Institute. Table S1B. Information for the 534 rice accessions from the China National Crop Genebank and the CAAS working collections. [file 2047-217X-3-7-S1.xlsx]

## Sheet: Column-Info
Entry_No	A sort key for convenience
Source	The institute source -- IRRI, CAAS or CAU
DNA_UNIQUE_ID	A unique ID corresponidng to the DNA used
DNA_Designation	The name given to the DNA sample
DNA_Accno_source	The source accession for the DNA sample
DNA_VARNAME_source	The variety name of the source accession
DNA_Othername_source	Other name for the source accession
ORI_COUNTRY	The country of origin
Genetic_Stock_Accno	The accession number for the genetic stock that is attached to the DNA sample
Genetic_stock_Designation(varname)	The designated name of the genetic stock
total seq count	The total number of reads for the genotype
passed qc seq count	The number of reads passing QC by FastQC
depth	The depth of sequenicng as caluclated by "passed qc seq count"*83/(4E10), assumes all reads are 83 bases and rice is 400MB.
Variety Group (Tree)	Variety group placement based on Neighbor Joining analysis
More_info_needed	More than the usual amount of info is still needed.

## Sheet: Table-1A_IRRI
Table 1 A. Information for the 2,466 rice accessions from the International Rice Genebank Collection (IRGC) at the International Rice Research Institute.
Entry_No	Source	DNA_UNIQUE_ID	DNA_Designation	DNA_Accno_source	DNA_VARNAME_source	DNA_Othername_source	ORI_COUNTRY		Genetic_Stock_Accno	Genetic_stock_Designation(varname)	total seq count	passed qc seq count	depth	Variety Group (Tree)1
65	IRRI	IRIS 313-9783	BERENJ 1277 S::IRGC 3461-1-1	IRGC 3461	BERENJ 1277 S		AFGHANISTAN	Afghanistan	IRGC 121902	BERENJ 1277 S::IRGC 3461-1				Japonica
1632	IRRI	IRIS 313-10509	AMBARIKORI::IRGC 5132-1	IRGC 5132	AMBARIKORI		AFRICA	Africa	IRGC 127120	AMBARIKORI::IRGC 5132-1				Indica
913	IRRI	IRIS 313-8128	PRECOZ 2 F A::GERVEX 1182-C1-G1		PRECOZ 2 F A		Argentina	Argentina	IRGC 122208	PRECOZ 2 F A::GERVEX 1182-C1	51623044	51623044	10.7118	Indica
363	IRRI	IRIS 313-9778	GENIT::IRGC 3272-1-1	IRGC 3272	GENIT		ARGENTINA	Argentina	IRGC 125751	GENIT::IRGC 3272-1	66457214	60982350	12.6538	Indica
872	IRRI	IRIS 313-8063	104 UPLA::GERVEX 167-C1-G1		104 UPLA		Argentina	Argentina	IRGC 121947	104 UPLA::GERVEX 167-C1	68218020	68218020	14.1552	Indica
876	IRRI	IRIS 313-8060	77 UPLA::GERVEX 159-C1-G1		77 UPLA		Argentina	Argentina	IRGC 121955	77 UPLA::GERVEX 159-C1	32409240	32409240	6.72492	Japonica
877	IRRI	IRIS 313-8057	79 UPLA::GERVEX 154-C1-G1		79 UPLA		Argentina	Argentina	IRGC 121956	79 UPLA::GERVEX 154-C1	50897432	50897432	10.5612	Japonica
875	IRRI	IRIS 313-8061	75 UPLA::GERVEX 161-C1-G1		75 UPLA		Argentina	Argentina	IRGC 121954	75 UPLA::GERVEX 161-C1	57670964	57670964	11.9667	Japonica
659	IRRI	IRIS 313-9980	FORTUNA INIA::IRGC 55865-1-1	IRGC 55865	FORTUNA INIA		ARGENTINA	Argentina	IRGC 125741	FORTUNA INIA::IRGC 55865-1	58030858	58030858	12.0414	Japonica
873	IRRI	IRIS 313-8064	32 UPLA::GERVEX 176-C1-G1		32 UPLA		Argentina	Argentina	IRGC 121948	32 UPLA::GERVEX 176-C1	72874824	72874824	15.1215	Japonica
878	IRRI	IRIS 313-8062	80 UPLA::GERVEX 164-C1-G1		80 UPLA		Argentina	Argentina	IRGC 121957	80 UPLA::GERVEX 164-C1	53227486	53227486	11.0447	Temperate japonica
879	IRRI	IRIS 313-8058	91 UPLA::GERVEX 155-C1-G1		91 UPLA		Argentina	Argentina	IRGC 121958	91 UPLA::GERVEX 155-C1	60449904	60449904	12.5434	Temperate japonica
365	IRRI	IRIS 313-9795	HD 10::IRGC 6638-1-1	IRGC 6638	HD10		AUSTRALIA	Australia	IRGC 125759	HD 10::IRGC 6638-1	56277286	56277286	11.6775	Indica
792	IRRI	IRIS 313-8164	YRM 6-2::GERVEX 1508-C1-G1		YRM 6-2		Australia	Australia	IRGC 122300	YRM 6-2::GERVEX 1508-C1	51000156	51000156	10.5825	Japonica
743	IRRI	IRIS 313-8076	PELDE::GERVEX 502-C1-G1		PELDE		Australia	Australia	IRGC 122198	PELDE::GERVEX 502-C1	63433476	63433476	13.1624	Temperate japonica
729	IRRI	IRIS 313-8141	SELN 244 A 6-20::GERVEX 1273-C1-G1		SELN 244 A6-20		Australia	Australia	IRGC 122244	SELN 244 A 6-20::GERVEX 1273-C1	64851176	64851176	13.4566	Temperate japonica
721	IRRI	IRIS 313-8074	GOOLARAH::GERVEX 500-C1-G1		GOOLARAH		Australia	Australia	IRGC 122067	GOOLARAH::GERVEX 500-C1	74420774	74420774	15.4423	Temperate japonica
771	IRRI	IRIS 313-8075	HARRA::GERVEX 501-C1-G1		HARRA		Australia	Australia	IRGC 122078	HARRA::GERVEX 501-C1	62905532	62905532	13.0529	Tropical japonica
617	IRRI	IRIS 313-9771	BERGREIS::IRGC 3150-1-1	IRGC 3150	BERGREIS		AUSTRIA	Austria	IRGC 126185	BERGREIS::IRGC 3150-1				Tropical japonica
941	IRRI	IRIS 313-11482	BONGEZA::IRGC 53483-1	IRGC 53483	BONGEZA		BANGLADESH	Bangladesh	IRGC 127234	BONGEZA::IRGC 53483-1	38725586	38725586	8.03556	Aus/boro
940	IRRI	IRIS 313-11481	BINNAFUL::IRGC 53479-1	IRGC 53479	BINNAFUL		BANGLADESH	Bangladesh	IRGC 127228	BINNAFUL::IRGC 53479-1	44527002	44527002	9.23935	Aus/boro
942	IRRI	IRIS 313-11483	BOTESHSHORE::IRGC 53484-1	IRGC 53484	BOTESHSHORE		BANGLADESH	Bangladesh	IRGC 128244	BOTESHSHORE::IRGC 53484-1	81223584	81223584	16.8539	Aus/boro
2096	IRRI	IRIS 313-11048	AUS 171::IRGC 29004-1	IRGC 29004	AUS 171		BANGLADESH	Bangladesh	IRGC 127178	AUS 171::IRGC 29004-1				Aus/boro
2097	IRRI	IRIS 313-11049	AUS 219::IRGC 29031-1	IRGC 29031	AUS 219		BANGLADESH	Bangladesh	IRGC 127179	AUS 219::IRGC 29031-1				Aus/boro
2098	IRRI	IRIS 313-11050	AUS 233::IRGC 29036-1	IRGC 29036	AUS 233		BANGLADESH	Bangladesh	IRGC 127180	AUS 233::IRGC 29036-1				Aus/boro
2099	IRRI	IRIS 313-11051	AUS 242::IRGC 29040-1	IRGC 29040	AUS 242		BANGLADESH	Bangladesh	IRGC 127181	AUS 242::IRGC 29040-1				Aus/boro
2100	IRRI	IRIS 313-11052	AUS 278::IRGC 29068-1	IRGC 29068	AUS 278		BANGLADESH	Bangladesh	IRGC 127182	AUS 278::IRGC 29068-1				Aus/boro
2101	IRRI	IRIS 313-11053	AUS 282::IRGC 29072-1	IRGC 29072	AUS 282		BANGLADESH	Bangladesh	IRGC 127183	AUS 282::IRGC 29072-1				Aus/boro
2102	IRRI	IRIS 313-11054	AUS 295::IRGC 29083-1	IRGC 29083	AUS 295		BANGLADESH	Bangladesh	IRGC 127184	AUS 295::IRGC 29083-1				Aus/boro
2103	IRRI	IRIS 313-11055	AUS 299::IRGC 29087-1	IRGC 29087	AUS 299		BANGLADESH	Bangladesh	IRGC 127185	AUS 299::IRGC 29087-1				Aus/boro
2105	IRRI	IRIS 313-11056	AUS 301::IRGC 29089-1	IRGC 29089	AUS 301		BANGLADESH	Bangladesh	IRGC 127186	AUS 301::IRGC 29089-1				Aus/boro
2106	IRRI	IRIS 313-11057	AUS 308::IRGC 29096-1	IRGC 29096	AUS 308		BANGLADESH	Bangladesh	IRGC 127187	AUS 308::IRGC 29096-1				Aus/boro
2107	IRRI	IRIS 313-11058	AUS 329::IRGC 29116-1	IRGC 29116	AUS 329		BANGLADESH	Bangladesh	IRGC 127188	AUS 329::IRGC 29116-1				Aus/boro
2108	IRRI	IRIS 313-11059	AUS 344::IRGC 29131-1	IRGC 29131	AUS 344		BANGLADESH	Bangladesh	IRGC 127189	AUS 344::IRGC 29131-1				Aus/boro
2109	IRRI	IRIS 313-11060	AUS 359::IRGC 29146-1	IRGC 29146	AUS 359		BANGLADESH	Bangladesh		AUS 359::IRGC 29146-2				Aus/boro
110	IRRI	IRIS 313-8641	AUS 439::IRGC 29221-1-1	IRGC 29221	AUS 439		BANGLADESH	Bangladesh	IRGC 120876	AUS 439::IRGC 29221-1				Aus/boro
2110	IRRI	IRIS 313-11061	AUS 449::IRGC 29230-1	IRGC 29230	AUS 449		BANGLADESH	Bangladesh	IRGC 127190	AUS 449::IRGC 29230-1				Aus/boro
2095	IRRI	IRIS 313-11047	AUS 84::IRGC 28947-1	IRGC 28947	AUS 84		BANGLADESH	Bangladesh	IRGC 127977	AUS 84::IRGC 28947-2				Aus/boro
29	IRRI	IRIS 313-8963	BATHURI::IRGC 25838-1-1	IRGC 25838	BATHURI		BANGLADESH	Bangladesh	IRGC 120887	BATHURI::IRGC 25838-1				Aus/boro
2169	IRRI	IRIS 313-11123	BAZAIL 975::IRGC 32816-1	IRGC 32816	BAZAIL 975		BANGLADESH	Bangladesh	IRGC 127990	BAZAIL 975::IRGC 32816-2				Aus/boro
2170	IRRI	IRIS 313-11124	BAZAIL 980::IRGC 32817-1	IRGC 32817	BAZAIL 980		BANGLADESH	Bangladesh	IRGC 127991	BAZAIL 980::IRGC 32817-2				Aus/boro
23	IRRI	IRIS 313-8321	BHADOIA 303::IRGC 6588-1-1	IRGC 6588	BHADOIA 303		BANGLADESH	Bangladesh	IRGC 120894	BHADOIA 303::IRGC 6588-1				Aus/boro
2113	IRRI	IRIS 313-11064	BORO 275::IRGC 29294-1	IRGC 29294	BORO 275		BANGLADESH	Bangladesh		BORO 275::IRGC 29294-2				Aus/boro
2114	IRRI	IRIS 313-11065	BORO 394::IRGC 29297-1	IRGC 29297	BORO 394		BANGLADESH	Bangladesh		BORO 394::IRGC 29297-2				Aus/boro
2057	IRRI	IRIS 313-11013	BOTESWAR 2::IRGC 27536-1	IRGC 27536	BOTESWAR 2		BANGLADESH	Bangladesh	IRGC 127236	BOTESWAR 2::IRGC 27536-1				Aus/boro
2058	IRRI	IRIS 313-11014	CHAKILA::IRGC 27540-1	IRGC 27540	CHAKILA		BANGLADESH	Bangladesh	IRGC 127253	CHAKILA::IRGC 27540-1				Aus/boro
32	IRRI	IRIS 313-9368	CHANDARHAT::IRGC 25845-1-1	IRGC 25845	CHANDARHAT		BANGLADESH	Bangladesh	IRGC 121605	CHANDARHAT::IRGC 25845-1				Aus/boro
33	IRRI	IRIS 313-9422	CHUNGUR BALI::IRGC 25855-1-1	IRGC 25855	CHUNGUR BALI		BANGLADESH	Bangladesh	IRGC 120915	CHUNGUR BALI::IRGC 25855-1				Aus/boro
1691	IRRI	IRIS 313-10587	DB 3::IRGC 8361-1	IRGC 8361	DB3		BANGLADESH	Bangladesh	IRGC 127308	DB 3::IRGC 8361-1				Aus/boro
1697	IRRI	IRIS 313-10598	DD 126::IRGC 8667-1	IRGC 8667	DD126		BANGLADESH	Bangladesh	IRGC 128273	DD 126::IRGC 8667-1				Aus/boro
2203	IRRI	IRIS 313-11154	DHARIAL::IRGC 34034-1	IRGC 34034	DHARIAL		BANGLADESH	Bangladesh	IRGC 127318	DHARIAL::IRGC 34034-1				Aus/boro
1695	IRRI	IRIS 313-10594	DJ 29::IRGC 8505-1	IRGC 8505	DJ29		BANGLADESH	Bangladesh	IRGC 127322	DJ 29::IRGC 8505-1				Aus/boro
1694	IRRI	IRIS 313-10593	DJ 47::IRGC 8497-1	IRGC 8497	DJ47		BANGLADESH	Bangladesh	IRGC 127323	DJ 47::IRGC 8497-1				Aus/boro
1693	IRRI	IRIS 313-10592	DJ 69::IRGC 8482-1	IRGC 8482	DJ69		BANGLADESH	Bangladesh	IRGC 127324	DJ 69::IRGC 8482-1				Aus/boro
1696	IRRI	IRIS 313-10595	DL 5::IRGC 8593-1	IRGC 8593	DL 5		BANGLADESH	Bangladesh	IRGC 127327	DL 5::IRGC 8593-1				Aus/boro
1700	IRRI	IRIS 313-10602	DM 49::IRGC 8775-1	IRGC 8775	DM49		BANGLADESH	Bangladesh	IRGC 127329	DM 49::IRGC 8775-1				Aus/boro
1704	IRRI	IRIS 313-10606	DV 110::IRGC 8855-1	IRGC 8855	DV110		BANGLADESH	Bangladesh	IRGC 127346	DV 110::IRGC 8855-1				Aus/boro
1702	IRRI	IRIS 313-10604	DV 2::IRGC 8806-1	IRGC 8806	DV2		BANGLADESH	Bangladesh	IRGC 127347	DV 2::IRGC 8806-1				Aus/boro
1703	IRRI	IRIS 313-10605	DV 86::IRGC 8840-1	IRGC 8840	DV86		BANGLADESH	Bangladesh	IRGC 127348	DV 86::IRGC 8840-1				Aus/boro
2059	IRRI	IRIS 313-11015	HANPA::IRGC 27547-1	IRGC 27547	HANPA		BANGLADESH	Bangladesh	IRGC 128050	HANPA::IRGC 27547-2				Aus/boro
1480	IRRI	IRIS 313-12141	HATEA::IRGC 86973-1	IRGC 86973	HATEA		BANGLADESH	Bangladesh		HATEA::IRGC 86973-1				Aus/boro
2157	IRRI	IRIS 313-11112	HIJOL DIGA::IRGC 31655-1	IRGC 31655	HIJOL DIGA		BANGLADESH	Bangladesh	IRGC 128308	HIJOL DIGA::IRGC 31655-1				Aus/boro
28	IRRI	IRIS 313-8721	HOLOI BASH (SOLOI BASH)::IRGC 64778-1-1	IRGC 64778	HOLOI BASH(SOLOI BASH)		BANGLADESH	Bangladesh	IRGC 120969	HOLOI BASH (SOLOI BASH)::IRGC 64778-1				Aus/boro
26	IRRI	IRIS 313-8410	JABOR SAIL::IRGC 66831-1-1	IRGC 66831	JABOR SAIL		BANGLADESH	Bangladesh	IRGC 121618	JABOR SAIL::IRGC 66831-1				Aus/boro
22	IRRI	IRIS 313-8252	JAGLI BORO::IRGC 27516-1-1	IRGC 27516	JAGLI BORO		BANGLADESH	Bangladesh	IRGC 121233	JAGLI BORO::IRGC 27516-2				Aus/boro
2362	IRRI	IRIS 313-11322	JASURE AUS::IRGC 43860-1	IRGC 43860	JASURE AUS		BANGLADESH	Bangladesh	IRGC 127449	JASURE AUS::IRGC 43860-1				Aus/boro
2363	IRRI	IRIS 313-11323	JHORA::IRGC 43862-1	IRGC 43862	JHORA		BANGLADESH	Bangladesh	IRGC 127455	JHORA::IRGC 43862-1				Aus/boro
2032	IRRI	IRIS 313-10981	JHUL DIGA::IRGC 26478-1	IRGC 26478	JHUL DIGA		BANGLADESH	Bangladesh	IRGC 127456	JHUL DIGA::IRGC 26478-1				Aus/boro
2061	IRRI	IRIS 313-11016	KACHILON::IRGC 27555-1	IRGC 27555	KACHILON		BANGLADESH	Bangladesh	IRGC 128328	KACHILON::IRGC 27555-1				Aus/boro
2364	IRRI	IRIS 313-11324	KALABOKRI::IRGC 43872-1	IRGC 43872	KALABOKRI		BANGLADESH	Bangladesh	IRGC 127477	KALABOKRI::IRGC 43872-1				Aus/boro
35	IRRI	IRIS 313-9626	KALIA::IRGC 34699-1-1	IRGC 34699	KALIA		BANGLADESH	Bangladesh	IRGC 121005	KALIA::IRGC 34699-1				Aus/boro
2117	IRRI	IRIS 313-11067	KALIBORO 600::IRGC 29367-1	IRGC 29367	KALIBORO 600		BANGLADESH	Bangladesh	IRGC 127481	KALIBORO 600::IRGC 29367-1				Aus/boro
2013	IRRI	IRIS 313-10963	KATAKCHIKON::IRGC 25880-1	IRGC 25880	KATAKCHIKON		BANGLADESH	Bangladesh	IRGC 127497	KATAKCHIKON::IRGC 25880-1				Aus/boro
2255	IRRI	IRIS 313-11216	KHAMA 1183::IRGC 37685-1	IRGC 37685	KHAMA 1183		BANGLADESH	Bangladesh	IRGC 128082	KHAMA 1183::IRGC 37685-2				Aus/boro
2161	IRRI	IRIS 313-11116	KORTIK KAIKA::IRGC 31841-1	IRGC 31841	KORTIK KAIKA		BANGLADESH	Bangladesh	IRGC 127532	KORTIK KAIKA::IRGC 31841-1				Aus/boro
109	IRRI	IRIS 313-8283	KOYRA::IRGC 77267-1-1	IRGC 77267	KOYRA		BANGLADESH	Bangladesh	IRGC 121026	KOYRA::IRGC 77267-1				Aus/boro
2027	IRRI	IRIS 313-10976	LAKHSMI DIGHA::IRGC 26390-1	IRGC 26390	LAKHSMI DIGHA		BANGLADESH	Bangladesh		LAKHSMI DIGHA::IRGC 26390-2				Aus/boro
1436	IRRI	IRIS 313-12055	LAL MOTI::IRGC 82168-1	IRGC 82168	LAL MOTI		BANGLADESH	Bangladesh	IRGC 127545	LAL MOTI::IRGC 82168-1				Aus/boro
70	IRRI	IRIS 313-8789	LALSAITA::IRGC 43915-1-1	IRGC 43915	LALSAITA		BANGLADESH	Bangladesh	IRGC 121036	LALSAITA::IRGC 43915-1				Aus/boro
1388	IRRI	IRIS 313-12002	LARA BORO::IRGC 79342-1	IRGC 79342	LARA BORO		BANGLADESH	Bangladesh	IRGC 127553	LARA BORO::IRGC 79342-1				Aus/boro
37	IRRI	IRIS 313-9661	LENJA MURALI::IRGC 66815-1-1	IRGC 66815	LENJA MURALI		BANGLADESH	Bangladesh	IRGC 121038	LENJA MURALI::IRGC 66815-1				Aus/boro
2062	IRRI	IRIS 313-11017	LOROI::IRGC 27567-1	IRGC 27567	LOROI		BANGLADESH	Bangladesh	IRGC 128369	LOROI::IRGC 27567-1				Aus/boro
2063	IRRI	IRIS 313-11018	MADISA::IRGC 27568-1	IRGC 27568	MADISA		BANGLADESH	Bangladesh	IRGC 127586	MADISA::IRGC 27568-1				Aus/boro
2253	IRRI	IRIS 313-11213	NARIKEL BADI::IRGC 37550-1	IRGC 37550	NARIKEL BADI		BANGLADESH	Bangladesh	IRGC 127648	NARIKEL BADI::IRGC 37550-1				Aus/boro
2213	IRRI	IRIS 313-11163	NATEL BORO::IRGC 34749-1	IRGC 34749	NATEL BORO		BANGLADESH	Bangladesh	IRGC 127652	NATEL BORO::IRGC 34749-1				Aus/boro
1977	IRRI	IRIS 313-10930	PANKHIRAJ::IRGC 24139-1	IRGC 24139	PANKHIRAJ		BANGLADESH	Bangladesh	IRGC 127714	PANKHIRAJ::IRGC 24139-1				Aus/boro
2064	IRRI	IRIS 313-11019	PORANG::IRGC 27577-1	IRGC 27577	PORANG		BANGLADESH	Bangladesh	IRGC 128436	PORANG::IRGC 27577-1				Aus/boro
1404	IRRI	IRIS 313-11982	PORASHI::IRGC 78397-1	IRGC 78397	PORASHI		BANGLADESH	Bangladesh	IRGC 127739	PORASHI::IRGC 78397-1				Aus/boro
73	IRRI	IRIS 313-9108	RAYADA::IRGC 27594-1-1	IRGC 27594	RAYADA		BANGLADESH	Bangladesh	IRGC 124467	RAYADA::IRGC 27594-1				Aus/boro
2014	IRRI	IRIS 313-10964	SADUMONI::IRGC 25919-1	IRGC 25919	SADUMONI		BANGLADESH	Bangladesh	IRGC 127777	SADUMONI::IRGC 25919-1				Aus/boro
2156	IRRI	IRIS 313-11111	SAITA::IRGC 31618-1	IRGC 31618	SAITA		BANGLADESH	Bangladesh	IRGC 127778	SAITA::IRGC 31618-1				Aus/boro
2254	IRRI	IRIS 313-11214	SHITTA AMAN::IRGC 37596-1	IRGC 37596	SHITTA AMAN		BANGLADESH	Bangladesh	IRGC 127799	SHITTA AMAN::IRGC 37596-1				Aus/boro
2015	IRRI	IRIS 313-10965	TILOKCHAN (SONABETHI)::IRGC 25927-1	IRGC 25927	TILOKCHAN(SONABETHI)		BANGLADESH	Bangladesh	IRGC 127859	TILOKCHAN (SONABETHI)::IRGC 25927-1				Aus/boro
1701	IRRI	IRIS 313-10603	UCP 122::IRGC 8794-1	IRGC 8794	UCP122		BANGLADESH	Bangladesh	IRGC 127871	UCP 122::IRGC 8794-1				Aus/boro
1699	IRRI	IRIS 313-10600	UCP 41::IRGC 8742-1	IRGC 8742	UCP41		BANGLADESH	Bangladesh	IRGC 128493	UCP 41::IRGC 8742-1				Aus/boro
2249	IRRI	IRIS 313-11210	ZARBASAIL::IRGC 37346-1	IRGC 37346	ZARBASAIL		BANGLADESH	Bangladesh	IRGC 127911	ZARBASAIL::IRGC 37346-1				Aus/boro
2030	IRRI	IRIS 313-10979	BORA DIGA::IRGC 26439-1	IRGC 26439	BORA DIGA		BANGLADESH	Bangladesh						Aus/boro
2039	IRRI	IRIS 313-10987	SUNGA WALA::IRGC 26802-1	IRGC 26802	SUNGA WALA		BANGLADESH	Bangladesh						Aus/boro
2112	IRRI	IRIS 313-11063	BORO 70-2::IRGC 29283-1	IRGC 29283	BORO 70-2		BANGLADESH	Bangladesh						Aus/boro
155	IRRI	IRIS 313-9170	TK DEEP STRAW 34-786::IRGC 38522-1-1	IRGC 38522	TK-DEEP STRAW 34-786		BANGLADESH	Bangladesh			62520528	62520528	12.973	Basmati/sadri
156	IRRI	IRIS 313-9682	TK RED 35-799::IRGC 38535-1-1	IRGC 38535	TK-RED 35-799		BANGLADESH	Bangladesh		TK RED 35-799::IRGC 38535-1	68254936	68254936	14.1629	Basmati/sadri
2257	IRRI	IRIS 313-11218	BADSHABHOG 4-60::IRGC 37793-1	IRGC 37793	BADSHABHOG 4-60		BANGLADESH	Bangladesh	IRGC 127982	BADSHABHOG 4-60::IRGC 37793-2				Basmati/sadri
2111	IRRI	IRIS 313-11062	BEGUNBICHI 33::IRGC 29260-1	IRGC 29260	BEGUNBICHI 33		BANGLADESH	Bangladesh	IRGC 127218	BEGUNBICHI 33::IRGC 29260-1				Basmati/sadri
2116	IRRI	IRIS 313-11066	GASMAL 339::IRGC 29333-1	IRGC 29333	GASMAL 339		BANGLADESH	Bangladesh	IRGC 127381	GASMAL 339::IRGC 29333-1				Basmati/sadri
1458	IRRI	IRIS 313-12094	KASHA::IRGC 83865-1	IRGC 83865	KASHA		BANGLADESH	Bangladesh	IRGC 127496	KASHA::IRGC 83865-1				Basmati/sadri
2441	IRRI	IRIS 313-11401	MOTANGA::IRGC 49242-1	IRGC 49242	MOTANGA		BANGLADESH	Bangladesh	IRGC 128113	MOTANGA::IRGC 49242-2				Basmati/sadri
2118	IRRI	IRIS 313-11068	PANKAIT 31::IRGC 29377-1	IRGC 29377	PANKAIT 31		BANGLADESH	Bangladesh	IRGC 128426	PANKAIT 31::IRGC 29377-1				Basmati/sadri
2119	IRRI	IRIS 313-11069	TUPA 15-3::IRGC 29416-1	IRGC 29416	TUPA 15-3		BANGLADESH	Bangladesh	IRGC 128197	TUPA 15-3::IRGC 29416-2				Basmati/sadri
2120	IRRI	IRIS 313-11070	BRRI 335::IRGC 29432-1	IRGC 29432	TUPA		BANGLADESH	Bangladesh	IRGC 127239	TUPA::IRGC 29432-1				Basmati/sadri
168	IRRI	IRIS 313-10341	BR 5230-46-4::IRGC 117318-1-1	IRGC 117318	BR 5230-46-4		BANGLADESH	Bangladesh	IRGC 121167	BR 5230-46-4::IRGC 117318-1	28188806	21151553	4.38895	Indica
229	IRRI	IRIS 313-8854	CHAKOL::IRGC 77226-1-1	IRGC 77226	CHAKOL		BANGLADESH	Bangladesh	IRGC 125696	CHAKOL::IRGC 77226-1	34140282	26390085	5.47594	Indica
225	IRRI	IRIS 313-8822	STRAW 23-400::IRGC 38390-1-1	IRGC 38390	STRAW 23-400		BANGLADESH	Bangladesh			38538688	29679548	6.15851	Indica
207	IRRI	IRIS 313-8632	PATMADHAI 1::IRGC 77292-1-1	IRGC 77292	PATMADHAI 1		BANGLADESH	Bangladesh			39821238	30891296	6.40994	Indica
945	IRRI	IRIS 313-11486	KHAGRAI DIGHA::IRGC 53529-1	IRGC 53529	KHAGRAI DIGHA		BANGLADESH	Bangladesh			35029236	32410852	6.72525	Indica
218	IRRI	IRIS 313-8737	SADAJIRA 19-287::IRGC 38320-1-1	IRGC 38320	SADAJIRA 19-287		BANGLADESH	Bangladesh	IRGC 126270	SADAJIRA 19-287::IRGC 38320-1	43035558	33394604	6.92938	Indica
228	IRRI	IRIS 313-8850	ASHMBER::IRGC 27522-1-1	IRGC 27522	ASHMBER		BANGLADESH	Bangladesh	IRGC 125657	ASHMBER::IRGC 27522-1	45814170	35330449	7.33107	Indica
289	IRRI	IRIS 313-9218	KALO CHAKOL::IRGC 77258-1-1	IRGC 77258	KALO CHAKOL		BANGLADESH	Bangladesh	IRGC 126136	KALO CHAKOL::IRGC 77258-1	42771316	36250199	7.52192	Indica
313	IRRI	IRIS 313-9391	KALABAIL::IRGC 25877-1-1	IRGC 25877	KALABAIL		BANGLADESH	Bangladesh	IRGC 125789	KALABAIL::IRGC 25877-1	48995550	39228787	8.13997	Indica
307	IRRI	IRIS 313-9325	SADA RUPA::IRGC 77299-1-1	IRGC 77299	SADA RUPA		BANGLADESH	Bangladesh	IRGC 125894	SADA RUPA::IRGC 77299-1	48489352	40304750	8.36324	Indica
242	IRRI	IRIS 313-8932	PATISAIL::IRGC 37562-1-1	IRGC 37562	PATISAIL		BANGLADESH	Bangladesh	IRGC 126079	PATISAIL::IRGC 37562-1	53635948	40841987	8.47471	Indica
277	IRRI	IRIS 313-9139	GOJOL GORIA::IRGC 26629-1-1	IRGC 26629	GOJOL GORIA		BANGLADESH	Bangladesh	IRGC 125754	GOJOL GORIA::IRGC 26629-1	45629718	40878132	8.48221	Indica
522	IRRI	IRIS 313-9049	PATNAI 31-675::IRGC 38145-1-1	IRGC 38145	PATNAI 31-675		BANGLADESH	Bangladesh			44037662	41158881	8.54047	Indica
189	IRRI	IRIS 313-8437	IRRIBINI::IRGC 49094-1-1	IRGC 49094	IRRIBINI		BANGLADESH	Bangladesh	IRGC 126215	IRRIBINI::IRGC 49094-1	55460830	41496500	8.61052	Indica
502	IRRI	IRIS 313-8683	JOTA BITCHI 1::IRGC 77253-1-1	IRGC 77253	JOTA BITCHI 1		BANGLADESH	Bangladesh		JOTA BITCHI 1::IRGC 77253-1	46295988	46295988	9.60642	Indica
196	IRRI	IRIS 313-8509	PUILLIPINA KATARI::IRGC 77293-1-1	IRGC 77293	PUILLIPINA KATARI		BANGLADESH	Bangladesh	IRGC 126261	PUILLIPINA KATARI::IRGC 77293-1	66076448	49377483	10.2458	Indica
268	IRRI	IRIS 313-9072	MUTA GANJE::IRGC 26744-1-1	IRGC 26744	MUTA GANJE		BANGLADESH	Bangladesh	IRGC 125847	MUTA GANJE::IRGC 26744-1	54943818	49655303	10.3035	Indica
128	IRRI	IRIS 313-9696	NAZIRA SAIL::IRGC 77284-1-1	IRGC 77284	NAZIRA SAIL		BANGLADESH	Bangladesh	IRGC 125850	NAZIRA SAIL::IRGC 77284-1	52154210	52154210	10.822	Indica
279	IRRI	IRIS 313-9174	KUSHIARA::IRGC 34709-1-1	IRGC 34709	KUSHIARA		BANGLADESH	Bangladesh	IRGC 125814	KUSHIARA::IRGC 34709-1	61766756	52305430	10.8534	Indica
215	IRRI	IRIS 313-8717	BAZAIL::IRGC 27526-1-1	IRGC 27526	BAZAIL		BANGLADESH	Bangladesh	IRGC 126184	BAZAIL::IRGC 27526-1	56581556	52951729	10.9875	Indica
551	IRRI	IRIS 313-10340	BR 4973-34-6-6::IRGC 117317-1-1	IRGC 117317	BR 4973-34-6-6		BANGLADESH	Bangladesh	IRGC 127040	BR 4973-34-6-6::IRGC 117317-1	54051620	54051620	11.2157	Indica
535	IRRI	IRIS 313-9397	DUDHSWAR 15-141::IRGC 37951-1-1	IRGC 37951	DUDHSWAR 15-141		BANGLADESH	Bangladesh			58617916	54392145	11.2864	Indica
297	IRRI	IRIS 313-9271	PURA BINNI::IRGC 26772-1-1	IRGC 26772	PURA BINNI		BANGLADESH	Bangladesh	IRGC 125878	PURA BINNI::IRGC 26772-1	65775116	55808717	11.5803	Indica
347	IRRI	IRIS 313-9617	HOLDI GIRA::IRGC 31801-1-1	IRGC 31801	HOLDI GIRA		BANGLADESH	Bangladesh	IRGC 126979	HOLDI GIRA::IRGC 31801-1	57160290	57160290	11.8608	Indica
119	IRRI	IRIS 313-9606	DA 11::IRGC 6046-1-1	IRGC 6046	DA11		BANGLADESH	Bangladesh	IRGC 124431	DA 11::IRGC 6046-1	57988940	57988940	12.0327	Indica
509	IRRI	IRIS 313-8733	NOLOS::IRGC 77285-1-1	IRGC 77285	NOLOS		BANGLADESH	Bangladesh			60648040	60648040	12.5845	Indica
181	IRRI	IRIS 313-8349	LATA MONA::IRGC 49333-1-1	IRGC 49333	LATA MONA		BANGLADESH	Bangladesh	IRGC 128535	LATA MONA::IRGC 49333-1	73866102	65953853	13.6854	Indica
1003	IRRI	IRIS 313-11558	NULI::IRGC 58824-1	IRGC 58824	NULI		BANGLADESH	Bangladesh	IRGC 127684	NULI::IRGC 58824-1	67551362	67551362	14.0169	Indica
340	IRRI	IRIS 313-9594	ASHI BINNI::IRGC 77216-1-1	IRGC 77216	ASHI BINNI		BANGLADESH	Bangladesh	IRGC 126131	ASHI BINNI::IRGC 77216-1	70008492	70008492	14.5268	Indica
467	IRRI	IRIS 313-9156	DHOLA AMAN (LOWLAND AMAN)::IRGC 8341-1-1	IRGC 8341	DHOLA AMAN(LOWLAND AMAN)		BANGLADESH	Bangladesh	IRGC 126200	DHOLA AMAN (LOWLAND AMAN)::IRGC 8341-1	81387746	81387746	16.888	Indica
266	IRRI	IRIS 313-9067	BHOJON KOLPO::IRGC 31727-1-1	IRGC 31727	BHOJON KOLPO		BANGLADESH	Bangladesh	IRGC 125681	BHOJON KOLPO::IRGC 31727-1	103037552	82077264	17.031	Indica
943	IRRI	IRIS 313-11484	EJALI::IRGC 53500-1	IRGC 53500	EJALI		BANGLADESH	Bangladesh	IRGC 127357	EJALI::IRGC 53500-1	91376484	91376484	18.9606	Indica
241	IRRI	IRIS 313-8930	MUKKALA BAZAL::IRGC 77279-1-1	IRGC 77279	MUKKALA BAZAL		BANGLADESH	Bangladesh	IRGC 125844	MUKKALA BAZAL::IRGC 77279-1	120432592	92789277	19.2538	Indica
296	IRRI	IRIS 313-9262	JHODI BIRUN::IRGC 31812-1-1	IRGC 31812	JHODI BIRUN		BANGLADESH	Bangladesh	IRGC 125785	JHODI BIRUN::IRGC 31812-1	126317368	99732389	20.6945	Indica
278	IRRI	IRIS 313-9148	BADAL 1163::IRGC 32796-1-1	IRGC 32796	BADAL 1163		BANGLADESH	Bangladesh	IRGC 125664	BADAL 1163::IRGC 32796-1	139204366	105975270	21.9899	Indica
504	IRRI	IRIS 313-8703	DA 7::IRGC 5809-1-1	IRGC 5809	DA7		BANGLADESH	Bangladesh	IRGC 124432	DA 7	134093182	134093182	27.8243	Indica
265	IRRI	IRIS 313-9066	AUS 177::IRGC 29009-1-1	IRGC 29009	AUS 177		BANGLADESH	Bangladesh	IRGC 125659	AUS 177::IRGC 29009-1	173655040	136834135	28.3931	Indica
1133	IRRI	IRIS 313-11722	KABERI::IRGC 66801-1	IRGC 66801	KABERI		BANGLADESH	Bangladesh	IRGC 128327	KABERI::IRGC 66801-1	189730560	178532435	37.0455	Indica
2444	IRRI	IRIS 313-11404	AMON 4::IRGC 49375-1	IRGC 49375	AMON 4		BANGLADESH	Bangladesh	IRGC 127925	AMON 4::IRGC 49375-2				Indica
1648	IRRI	IRIS 313-10539	BADAL 76::IRGC 6586-1	IRGC 6586	BADAL 76		BANGLADESH	Bangladesh	IRGC 127199	BADAL 76::IRGC 6586-1				Indica
2021	IRRI	IRIS 313-10971	BADAL::IRGC 26290-1	IRGC 26290	BADAL		BANGLADESH	Bangladesh	IRGC 127981	BADAL::IRGC 26290-2				Indica
2159	IRRI	IRIS 313-11114	BIRUI SAIL::IRGC 31745-1	IRGC 31745	BIRUI SAIL		BANGLADESH	Bangladesh		BIRUI SAIL::IRGC 31745-2				Indica
2258	IRRI	IRIS 313-11219	BLACK 28-564::IRGC 37815-1	IRGC 37815	BLACK 28-564		BANGLADESH	Bangladesh	IRGC 127998	BLACK 28-564::IRGC 37815-2				Indica
2035	IRRI	IRIS 313-10983	BOROJYOT::IRGC 26578-1	IRGC 26578	BOROJYOT		BANGLADESH	Bangladesh	IRGC 128000	BOROJYOT::IRGC 26578-2				Indica
2282	IRRI	IRIS 313-11241	BR 116-3B-53::IRGC 39559-1	IRGC 39559	BR116-3B-53		BANGLADESH	Bangladesh	IRGC 128001	BR 116-3B-53::IRGC 39559-2				Indica
2367	IRRI	IRIS 313-11326	BR 51-115-4::IRGC 43999-1	IRGC 43999	BR51-115-4		BANGLADESH	Bangladesh	IRGC 127237	BR 51-115-4::IRGC 43999-1				Indica
2259	IRRI	IRIS 313-11220	CHITRAJ 14-134::IRGC 37837-1	IRGC 37837	CHITRAJ 14-134		BANGLADESH	Bangladesh	IRGC 128015	CHITRAJ 14-134::IRGC 37837-2				Indica
2260	IRRI	IRIS 313-11221	CYLINDRICAL 30-605::IRGC 37845-1	IRGC 37845	CYLINDRICAL 30-605		BANGLADESH	Bangladesh	IRGC 128022	CYLINDRICAL 30-605::IRGC 37845-2				Indica
2022	IRRI	IRIS 313-10972	DUDA MONOR::IRGC 26335-1	IRGC 26335	DUDA MONOR		BANGLADESH	Bangladesh	IRGC 128033	DUDA MONOR::IRGC 26335-2				Indica
2031	IRRI	IRIS 313-10980	DUDHSAR::IRGC 26458-1	IRGC 26458	DUDHSAR		BANGLADESH	Bangladesh	IRGC 127344	DUDHSAR::IRGC 26458-1				Indica
2036	IRRI	IRIS 313-10984	DUDHSAR::IRGC 26609-1	IRGC 26609	DUDHSAR		BANGLADESH	Bangladesh	IRGC 128034	DUDHSAR::IRGC 26609-2				Indica
2262	IRRI	IRIS 313-11222	DUDHSWAR 15-157::IRGC 37967-1	IRGC 37967	DUDHSWAR 15-157		BANGLADESH	Bangladesh		DUDHSWAR 15-157::IRGC 37967-2				Indica
2361	IRRI	IRIS 313-11321	GANDHISAIL::IRGC 43826-1	IRGC 43826	GANDHISAIL		BANGLADESH	Bangladesh	IRGC 128043	GANDHISAIL::IRGC 43826-2				Indica
2037	IRRI	IRIS 313-10985	GOBOL SAIL (BALAM)::IRGC 26624-1	IRGC 26624	GOBOL SAIL(BALAM)		BANGLADESH	Bangladesh		GOBOL SAIL (BALAM)::IRGC 26624-2				Indica
2242	IRRI	IRIS 313-11203	GOCHIAGARI::IRGC 37086-1	IRGC 37086	GOCHIAGARI		BANGLADESH	Bangladesh	IRGC 128044	GOCHIAGARI::IRGC 37086-2				Indica
1002	IRRI	IRIS 313-11557	GORIA::IRGC 58736-1	IRGC 58736	GORIA		BANGLADESH	Bangladesh	IRGC 127390	GORIA::IRGC 58736-1				Indica
2038	IRRI	IRIS 313-10986	HALDI JAON::IRGC 26638-1	IRGC 26638	HALDI JAON		BANGLADESH	Bangladesh	IRGC 128048	HALDI JAON::IRGC 26638-2				Indica
2250	IRRI	IRIS 313-11211	KADAMSAIL::IRGC 37468-1	IRGC 37468	KADAMSAIL		BANGLADESH	Bangladesh	IRGC 128063	KADAMSAIL::IRGC 37468-2				Indica
2158	IRRI	IRIS 313-11113	KAL SHULI::IRGC 31665-1	IRGC 31665	KAL SHULI		BANGLADESH	Bangladesh	IRGC 128069	KAL SHULI::IRGC 31665-2				Indica
2024	IRRI	IRIS 313-10973	KALA DIGHA::IRGC 26367-1	IRGC 26367	KALA DIGHA		BANGLADESH	Bangladesh	IRGC 128064	KALA DIGHA::IRGC 26367-2				Indica
2160	IRRI	IRIS 313-11115	KALA MUNA::IRGC 31832-1	IRGC 31832	KALA MUNA		BANGLADESH	Bangladesh	IRGC 128066	KALA MUNA::IRGC 31832-2				Indica
2252	IRRI	IRIS 313-11212	KALOBONA::IRGC 37478-1	IRGC 37478	KALOBONA		BANGLADESH	Bangladesh		KALOBONA::IRGC 37478-2				Indica
2025	IRRI	IRIS 313-10974	KAMRANGA::IRGC 26373-1	IRGC 26373	KAMRANGA		BANGLADESH	Bangladesh	IRGC 128070	KAMRANGA::IRGC 26373-2				Indica
2243	IRRI	IRIS 313-11204	KARTIKHAMA::IRGC 37149-1	IRGC 37149	KARTIKHAMA		BANGLADESH	Bangladesh	IRGC 128072	KARTIKHAMA::IRGC 37149-2				Indica
2244	IRRI	IRIS 313-11205	KAZALSAIL::IRGC 37161-1	IRGC 37161	KAZALSAIL		BANGLADESH	Bangladesh	IRGC 128075	KAZALSAIL::IRGC 37161-2				Indica
2026	IRRI	IRIS 313-10975	KOLA MUCHI::IRGC 26384-1	IRGC 26384	KOLA MUCHI		BANGLADESH	Bangladesh		KOLA MUCHI::IRGC 26384-2				Indica
2245	IRRI	IRIS 313-11206	KUMRI::IRGC 37182-1	IRGC 37182	KUMRI		BANGLADESH	Bangladesh	IRGC 128092	KUMRI::IRGC 37182-2				Indica
2033	IRRI	IRIS 313-10982	LUDI GOCHYA::IRGC 26504-1	IRGC 26504	LUDI GOCHYA		BANGLADESH	Bangladesh	IRGC 128100	LUDI GOCHYA::IRGC 26504-2				Indica
1338	IRRI	IRIS 313-11945	MALIKULI::IRGC 76237-1	IRGC 76237	MALIKULI		BANGLADESH	Bangladesh	IRGC 127598	MALIKULI::IRGC 76237-1				Indica
2028	IRRI	IRIS 313-10977	MATI CHAL::IRGC 26399-1	IRGC 26399	MATI CHAL		BANGLADESH	Bangladesh	IRGC 128107	MATI CHAL::IRGC 26399-2				Indica
71	IRRI	IRIS 313-8864	NOROI::IRGC 31611-1-1	IRGC 31611	NOROI		BANGLADESH	Bangladesh	IRGC 121069	NOROI::IRGC 31611-1				Indica
2246	IRRI	IRIS 313-11207	PAIRJAT::IRGC 37252-1	IRGC 37252	PAIRJAT		BANGLADESH	Bangladesh	IRGC 128126	PAIRJAT::IRGC 37252-2				Indica
2029	IRRI	IRIS 313-10978	PANI TORONG::IRGC 26411-1	IRGC 26411	PANI TORONG		BANGLADESH	Bangladesh	IRGC 127713	PANI TORONG::IRGC 26411-1				Indica
2247	IRRI	IRIS 313-11208	PARIJAT::IRGC 37272-1	IRGC 37272	PARIJAT		BANGLADESH	Bangladesh	IRGC 128129	PARIJAT::IRGC 37272-2				Indica
2264	IRRI	IRIS 313-11224	PATNAI 31-679::IRGC 38149-1	IRGC 38149	PATNAI 31-679		BANGLADESH	Bangladesh	IRGC 128130	PATNAI 31-679::IRGC 38149-2				Indica
2439	IRRI	IRIS 313-11399	RAYDHAN 1::IRGC 49127-1	IRGC 49127	RAYDHAN 1		BANGLADESH	Bangladesh	IRGC 128148	RAYDHAN 1::IRGC 49127-2				Indica
2265	IRRI	IRIS 313-11225	SADAJIRA (DEEP STRAW) 16-194::IRGC 38251-1	IRGC 38251	SADAJIRA(DEEP STRAW)16-194		BANGLADESH	Bangladesh		SADAJIRA (DEEP STRAW) 16-194::IRGC 38251-2				Indica
2266	IRRI	IRIS 313-11226	SADAJIRA 19-258::IRGC 38293-1	IRGC 38293	SADAJIRA 19-258		BANGLADESH	Bangladesh	IRGC 128153	SADAJIRA 19-258::IRGC 38293-2				Indica
2267	IRRI	IRIS 313-11227	SADAJIRA 19-317::IRGC 38344-1	IRGC 38344	SADAJIRA 19-317		BANGLADESH	Bangladesh	IRGC 128154	SADAJIRA 19-317::IRGC 38344-2				Indica
2268	IRRI	IRIS 313-11228	SADAJIRA 19-339::IRGC 38361-1	IRGC 38361	SADAJIRA 19-339		BANGLADESH	Bangladesh	IRGC 128155	SADAJIRA 19-339::IRGC 38361-2				Indica
2269	IRRI	IRIS 313-11229	STRAW 23-428::IRGC 38416-1	IRGC 38416	STRAW 23-428		BANGLADESH	Bangladesh	IRGC 128171	STRAW 23-428::IRGC 38416-2				Indica
2270	IRRI	IRIS 313-11230	STRAW 23-438::IRGC 38426-1	IRGC 38426	STRAW 23-438		BANGLADESH	Bangladesh	IRGC 128172	STRAW 23-438::IRGC 38426-2				Indica
2442	IRRI	IRIS 313-11402	SUITE JORA::IRGC 49257-1	IRGC 49257	SUITE JORA		BANGLADESH	Bangladesh	IRGC 128174	SUITE JORA::IRGC 49257-2				Indica
1358	IRRI	IRIS 313-11964	VUOTTA SAIL::IRGC 77306-1	IRGC 77306	VUOTTA SAIL		BANGLADESH	Bangladesh	IRGC 127888	VUOTTA SAIL::IRGC 77306-1				Indica
2248	IRRI	IRIS 313-11209	VADAI::IRGC 37341-1	IRGC 37341	VADAI		BANGLADESH	Bangladesh						Indica
2271	IRRI	IRIS 313-11231	STRAW 23-471::IRGC 38456-1	IRGC 38456	STRAW 23-471		BANGLADESH	Bangladesh						Indica
2440	IRRI	IRIS 313-11400	ECHORSAIL::IRGC 49182-1	IRGC 49182	ECHORSAIL		BANGLADESH	Bangladesh						Indica
151	IRRI	IRIS 313-9445	KOIYA DIGHA::IRGC 63517-1-1	IRGC 63517	KOIYA DIGHA		BANGLADESH	Bangladesh	IRGC 125806	KOIYA DIGHA::IRGC 63517-1	44505134	44505134	9.23482	Intermediate type
2263	IRRI	IRIS 313-11223	OVAL RED 29 B 601::IRGC 38130-1	IRGC 38130	OVAL RED 29B-601		BANGLADESH	Bangladesh	IRGC 128122	OVAL RED 29 B 601::IRGC 38130-2				Intermediate type
1646	IRRI	IRIS 313-10537	KALAMON 113::IRGC 6534-1	IRGC 6534	KALAMON 113		BANGLADESH	Bangladesh						Intermediate type
2171	IRRI	IRIS 313-11125	DHALA AMAN 973::IRGC 32861-1	IRGC 32861	DHALA AMAN 973		BANGLADESH	Bangladesh						Intermediate type
2256	IRRI	IRIS 313-11217	LAL AMAN 207::IRGC 37754-1	IRGC 37754	LAL AMAN 207		BANGLADESH	Bangladesh						Intermediate type
946	IRRI	IRIS 313-11487	LALDIGHA::IRGC 53541-1	IRGC 53541	LALDIGHA		BANGLADESH	Bangladesh	IRGC 128358	LALDIGHA::IRGC 53541-1	60602618	60602618	12.575	Temperate japonica
46	IRRI	IRIS 313-8890	WIR 1072::IRGC 57496-1-1	IRGC 57496	WIR1072		BELGIUM	Belgium	IRGC 121541	WIR 1072::IRGC 57496-1				Temperate japonica
399	IRRI	IRIS 313-10048	MOVE (MOKOLE)::IRGC 69739-1-1	IRGC 69739	MOVE(MOKOLE)		BENIN	Benin	IRGC 125996	MOVE (MOKOLE)::IRGC 69739-1	46090000	46090000	9.56367	Indica
1086	IRRI	IRIS 313-11661	91-382::IRGC 63464-1	IRGC 63464	91-382		BHUTAN	Bhutan		91-382::IRGC 63464-1	148095952	142202342	29.507	Aus/boro
154	IRRI	IRIS 313-8765	TIMMURAY::IRGC 67857-1-1	IRGC 67857	TIMMURAY		BHUTAN	Bhutan	IRGC 126284	TIMMURAY::IRGC 67857-1	40264178	37706226	7.82404	Basmati/sadri
20	IRRI	IRIS 313-8814	SHANKA::IRGC 67848-1-1	IRGC 67848	SHANKA		BHUTAN	Bhutan	IRGC 121499	SHANKA::IRGC 67848-1				Basmati/sadri
1155	IRRI	IRIS 313-11743	CHHOTI MASHINO::IRGC 67830-1	IRGC 67830	CHHOTI MASHINO		BHUTAN	Bhutan	IRGC 127272	CHHOTI MASHINO::IRGC 67830-1	42221392	35735549	7.41513	Indica
626	IRRI	IRIS 313-8519	MANDASHERPO::IRGC 64913-1-1	IRGC 64913	MANDASHERPO		BHUTAN	Bhutan	IRGC 125995	MANDASHERPO::IRGC 64913-1	45738806	45738806	9.4908	Indica
336	IRRI	IRIS 313-9572	ASU::IRGC 62154-1-1	IRGC 62154	ASU		BHUTAN	Bhutan	IRGC 125658	ASU::IRGC 62154-1	55851470	55851470	11.5892	Indica
326	IRRI	IRIS 313-9506	TIMA::IRGC 67856-1-1	IRGC 67856	TIMA		BHUTAN	Bhutan			67097106	67097106	13.9226	Indica
1114	IRRI	IRIS 313-11691	SHANGYIPA::IRGC 64928-1	IRGC 64928	SHANGYIPA		BHUTAN	Bhutan	IRGC 128467	SHANGYIPA::IRGC 64928-1	160004210	156245801	32.421	Indica
2166	IRRI	IRIS 313-11120	GURULEY::IRGC 32441-1	IRGC 32441	GURULEY		BHUTAN	Bhutan	IRGC 127396	GURULEY::IRGC 32441-1				Indica
1478	IRRI	IRIS 313-12138	YADU BARA::IRGC 86912-1	IRGC 86912	YADU-BARA		BHUTAN	Bhutan	IRGC 127896	YADU BARA::IRGC 86912-1				Indica
58	IRRI	IRIS 313-9404	YANGKUM (RED)::IRGC 32406-1-1	IRGC 32406	YANGKUM(RED)		BHUTAN	Bhutan	IRGC 117593	YANGKUM (RED)				Intermediate type
621	IRRI	IRIS 313-8302	KAMJA::IRGC 62171-1-1	IRGC 62171	KAMJA		BHUTAN	Bhutan	IRGC 126116	KAMJA::IRGC 62171-1	59536290	59536290	12.3538	Temperate japonica
145	IRRI	IRIS 313-9048	TSCHINANANGKA::IRGC 64935-1-1	IRGC 64935	TSCHINANANGKA		BHUTAN	Bhutan	IRGC 125930	TSCHINANANGKA::IRGC 64935-1	74895312	74895312	15.5408	Temperate japonica
704	IRRI	IRIS 313-8637	BALINGMI::IRGC 62156-1-1	IRGC 62156	BALINGMI		BHUTAN	Bhutan	IRGC 126179	BALINGMI::IRGC 62156-1	37887104	37887104	7.86157	Tropical japonica
650	IRRI	IRIS 313-9529	DAGPA BARA::IRGC 64887-1-1	IRGC 64887	DAGPA BARA		BHUTAN	Bhutan	IRGC 125720	DAGPA BARA::IRGC 64887-1	43746412	43746412	9.07738	Tropical japonica
558	IRRI	IRIS 313-8486	DAGPA MRAS::IRGC 62166-1-1	IRGC 62166	DAGPA MRAS		BHUTAN	Bhutan	IRGC 127043	DAGPA MRAS::IRGC 62166-1	55927460	51948872	10.7794	Tropical japonica
631	IRRI	IRIS 313-8815	JANA (NAM)::IRGC 64897-1-1	IRGC 64897	JANA(NAM)		BHUTAN	Bhutan	IRGC 125780	JANA (NAM)::IRGC 64897-1	54516804	54516804	11.3122	Tropical japonica
632	IRRI	IRIS 313-8857	KAMNAM::IRGC 64902-1-1	IRGC 64902	KAMNAM		BHUTAN	Bhutan	IRGC 125793	KAMNAM::IRGC 64902-1	58899876	58899876	12.2217	Tropical japonica
1113	IRRI	IRIS 313-11690	KOCHUM::IRGC 64906-1	IRGC 64906	KOCHUM		BHUTAN	Bhutan		KOCHUM::IRGC 64906-1	60710660	60710660	12.5975	Tropical japonica
857	IRRI	IRIS 313-7924	IRAT 335::C1-G1		IRAT 335		Bolivia	Bolivia	IRGC 122120	IRAT 335::C1				Japonica
2019	IRRI	IRIS 313-10969	INDIA DULAR (NO ORDEM 7)::IRGC 26070-1	IRGC 26070	INDIA DULAR(NO. ORDEM 7)		BRAZIL	Brazil	IRGC 127430	INDIA DULAR (NO ORDEM 7)::IRGC 26070-1				Aus/boro
348	IRRI	IRIS 313-9623	PESAGRO 102::IRGC 78703-1-1	IRGC 78703	PESAGRO 102		BRAZIL	Brazil	IRGC 126001	PESAGRO 102::IRGC 78703-1	40464228	40464228	8.39633	Indica
411	IRRI	IRIS 313-10161	BR IRGA 409::IRGC 55915-1-1	IRGC 55915	BR-IRGA-409		BRAZIL	Brazil	IRGC 125691	BR IRGA 409::IRGC 55915-1	47539526	47539526	9.86445	Indica
895	IRRI	IRIS 313-11429	MIUDO ROXO::IRGC 50517-1	IRGC 50517	MIUDO ROXO		BRAZIL	Brazil	IRGC 128388	MIUDO ROXO::IRGC 50517-1	54397302	54397302	11.2874	Indica
546	IRRI	IRIS 313-10220	EPEAL 102::IRGC 78698-1-1	IRGC 78698	EPEAL 102		BRAZIL	Brazil	IRGC 126203	EPEAL 102::IRGC 78698-1	67339034	62433650	12.955	Indica
440	IRRI	IRIS 313-10301	IRGA 959-1-2-2F-4-1-4A-6-CA-6X::IRGC 117006-1-1	IRGC 117006	IRGA 959-1-2-2F-4-1-4A-6-CA-6X		BRAZIL	Brazil	IRGC 126064	IRGA 959-1-2-2F-4-1-4A-6-CA-6X::IRGC 117006-1	91867368	91867368	19.0625	Indica
2451	IRRI	IRIS 313-11411	DONRADAO::IRGC 49604-1	IRGC 49604	DONRADAO		BRAZIL	Brazil	IRGC 127342	DONRADAO::IRGC 49604-1				Indica
1303	IRRI	IRIS 313-11912	ESCONDE CACHO::IRGC 74305-1	IRGC 74305	ESCONDE CACHO		BRAZIL	Brazil	IRGC 127361	ESCONDE CACHO::IRGC 74305-1				Indica
2016	IRRI	IRIS 313-10966	HURANG ARISO LUTA::IRGC 26055-1	IRGC 26055	HURANG ARISO LUTA		BRAZIL	Brazil	IRGC 127424	HURANG ARISO LUTA::IRGC 26055-1				Indica
8	IRRI	IRIS 313-15903	IAC 165::IRGC 82775-2-1		IAC 165		Brazil	Brazil		IAC 165::IRGC 82775-2				Indica
2018	IRRI	IRIS 313-10968	IH PEN SHIM MING::IRGC 26067-1	IRGC 26067	IH PEN SHIM MING		BRAZIL	Brazil	IRGC 127428	IH PEN SHIM MING::IRGC 26067-1				Indica
2464	IRRI	IRIS 313-11425	BRANCO PRECOCE::IRGC 50441-1	IRGC 50441	BRANCO PRECOCE		BRAZIL	Brazil	IRGC 128003	BRANCO PRECOCE::IRGC 50441-2				Intermediate type
965	IRRI	IRIS 313-11428	MARANHAO BRANCO::IRGC 50503-1	IRGC 50503	MARANHAO BRANCO		BRAZIL	Brazil	IRGC 128382	MARANHAO BRANCO::IRGC 50503-1	43729770	43729770	9.07393	Temperate japonica
884	IRRI	IRIS 313-8161	CNA 4081::GERVEX 1494-C1-G1		CNA 4081		Brazil	Brazil	IRGC 122017	CNA 4081::GERVEX 1494-C1	44662540	44662540	9.26748	Temperate japonica
571	IRRI	IRIS 313-9193	EAN 4 C 1::IRGC 26016-1-1	IRGC 26016	EAN 4 C 1		BRAZIL	Brazil	IRGC 125732	EAN 4 C 1::IRGC 26016-1	48216712	44807756	9.29761	Temperate japonica
2017	IRRI	IRIS 313-10967	IAS 22-8 PALMAR::IRGC 26058-1	IRGC 26058	IAS22-8 PALMAR		BRAZIL	Brazil	IRGC 128315	IAS 22-8 PALMAR::IRGC 26058-1				Temperate japonica
2465	IRRI	IRIS 313-11426	CHATAO::IRGC 50456-1	IRGC 50456	CHATAO		BRAZIL	Brazil	IRGC 128260	CHATAO::IRGC 50456-1				Tropical japonica
852	IRRI	IRIS 313-7870	CUIABANA::IRTP 17401-C1-G1		CUIABANA		Brazil	Brazil	IRGC 122027	CUIABANA::IRTP 17401-C1				Tropical japonica
2466	IRRI	IRIS 313-11427	GEM OU BRAZIL::IRGC 50470-1	IRGC 50470	GEM OU BRAZIL		BRAZIL	Brazil	IRGC 128295	GEM OU BRAZIL::IRGC 50470-1				Tropical japonica
1749	IRRI	IRIS 313-10620	R 27::IRGC 9498-1	IRGC 9498	R 27		BRAZIL	Brazil	IRGC 128443	R 27::IRGC 9498-1				Tropical japonica
691	IRRI	IRIS 313-8694	TRES MESES::IRGC 6464-1-1	IRGC 6464	TRES MESES		BRAZIL	Brazil	IRGC 126010	TRES MESES::IRGC 6464-1				Tropical japonica
2279	IRRI	IRIS 313-11238	IAC 1132::IRGC 39052-1	IRGC 39052	IAC1132		BRAZIL	Brazil						Tropical japonica
337	IRRI	IRIS 313-9574	B 78-S81::IRGC 58415-1-1	IRGC 58415	UNNAMED		BRUNEI DARUSSALAM	Brunei Darussalam	IRGC 125662	B 78-S81::IRGC 58415-1	61963188	61963188	12.8574	Indica
1375	IRRI	IRIS 313-11989	TAMBAS JANGKOK::IRGC 78724-1	IRGC 78724	TAMBAS JANGKOK		BRUNEI DARUSSALAM	Brunei Darussalam		TAMBAS JANGKOK::IRGC 78724-1				Indica
890	IRRI	IRIS 313-7620	GAMBIAKA::GERVEX 7920-C1-G1		GAMBIAKA		Bukina Fasso	Burkina Fasso	IRGC 124392	GAMBIAKA::GERVEX 7920-C1				Indica
787	IRRI	IRIS 313-8125	PLOVDIV 22::GERVEX 1167-C1-G1		PLOVDIV 22		Bulgaria	Bulgaria	IRGC 122203	PLOVDIV 22::GERVEX 1167-C1	94563058	94563058	19.6218	Aus/boro
794	IRRI	IRIS 313-8143	SLAVA::GERVEX 1287-C1-G1		SLAVA		Bulgaria	Bulgaria	IRGC 122252	SLAVA::GERVEX 1287-C1	52764292	52764292	10.9486	Indica
779	IRRI	IRIS 313-8112	CHIPKA::GERVEX 837-C1-G1		CHIPKA		Bulgaria	Bulgaria	IRGC 122007	CHIPKA::GERVEX 837-C1	56918122	56918122	11.8105	Temperate japonica
606	IRRI	IRIS 313-10089	KALIN::IRGC 77312-1-1	IRGC 77312	KALIN		BULGARIA	Bulgaria	IRGC 125791	KALIN::IRGC 77312-1	63634270	63634270	13.2041	Temperate japonica
728	IRRI	IRIS 313-8126	PLOVDIV 24::GERVEX 1168-C1-G1		PLOVDIV 24		Bulgaria	Bulgaria	IRGC 122204	PLOVDIV 24::GERVEX 1168-C1	65852618	65852618	13.6644	Temperate japonica
754	IRRI	IRIS 313-8129	RODINA::GERVEX 1234-C1-G1		RODINA		Bulgaria	Bulgaria	IRGC 122219	RODINA::GERVEX 1234-C1	71843912	71843912	14.9076	Temperate japonica
730	IRRI	IRIS 313-8127	POLIZESTI 28::GERVEX 1170-C1-G1		POLIZESTI 28		Bulgaria	Bulgaria	IRGC 122207	POLIZESTI 28::GERVEX 1170-C1	76853510	76853510	15.9471	Temperate japonica
765	IRRI	IRIS 313-8119	JUBILIENI::GERVEX 992-C1-G1		JUBILIENI		Bulgaria	Bulgaria	IRGC 122126	JUBILIENI::GERVEX 992-C1	83714028	83714028	17.3707	Temperate japonica
761	IRRI	IRIS 313-8135	SAEDINENIE::GERVEX 1255-C1-G1		SAEDINENIE		Bulgaria	Bulgaria	IRGC 121818	SAEDINENIE::GERVEX 1255-C1	58643474	58643474	12.1685	Tropical japonica
489	IRRI	IRIS 313-8391	MARAGBE::IRGC 69263-1-1	IRGC 69263	MARAGBE		BURKINA FASO	Burkina Fasso			168063598	130765862	27.1339	Indica
1331	IRRI	IRIS 313-11938	GNASSOUMADOUGOU::IRGC 75595-1	IRGC 75595	GNASSOUMADOUGOU		BURKINA FASO	Burkina Fasso		GNASSOUMADOUGOU::IRGC 75595-1				Indica
1332	IRRI	IRIS 313-11939	KAMPTI::IRGC 75626-1	IRGC 75626	KAMPTI		BURKINA FASO	Burkina Fasso	IRGC 127484	KAMPTI::IRGC 75626-1				Indica
1409	IRRI	IRIS 313-11983	KERIBAREFOR::IRGC 78454-1	IRGC 78454	KERIBAREFOR		BURKINA FASO	Burkina Fasso	IRGC 128337	KERIBAREFOR::IRGC 78454-1				Indica
1333	IRRI	IRIS 313-11940	MALOBA (DISSI ROUGE)::IRGC 75700-1	IRGC 75700	MALOBA(DISSI ROUGE)		BURKINA FASO	Burkina Fasso	IRGC 127599	MALOBA (DISSI ROUGE)::IRGC 75700-1				Indica
1334	IRRI	IRIS 313-11941	MOUI SAMBA::IRGC 75751-1	IRGC 75751	MOUI SAMBA		BURKINA FASO	Burkina Fasso	IRGC 128394	MOUI SAMBA::IRGC 75751-1				Indica
1339	IRRI	IRIS 313-11946	BWANGA MOUI::IRGC 76262-1	IRGC 76262	BWANGA MOUI		BURKINA FASO	Burkina Fasso		BWANGA MOUI::IRGC 76262-1				Tropical japonica
404	IRRI	IRIS 313-10114	FACAGRO 64::IRGC 82059-1-1	IRGC 82059	FACAGRO 64		BURUNDI	Burundi	IRGC 125739	FACAGRO 64::IRGC 82059-1	146262670	121728171	25.2586	Indica
1434	IRRI	IRIS 313-12053	FACAGRO 406::IRGC 82049-1	IRGC 82049	FACAGRO 406		BURUNDI	Burundi	IRGC 127367	FACAGRO 406::IRGC 82049-1				Indica
1306	IRRI	IRIS 313-11914	IB 11::IRGC 74420-1	IRGC 74420	IB11		BURUNDI	Burundi		IB 11::IRGC 74420-2				Indica
470	IRRI	IRIS 313-9249	KANU DAM::IRGC 29755-1-1	IRGC 29755	KANU DAM		CAMBODIA	Cambodia	IRGC 125794	KANU DAM::IRGC 29755-1	35133972	35133972	7.2903	Indica
1485	IRRI	IRIS 313-12146	AM BEUS::IRGC 87189-1	IRGC 87189	AM BEUS		CAMBODIA	Cambodia	IRGC 127121	AM BEUS::IRGC 87189-1				Indica
1990	IRRI	IRIS 313-10898	ANG KANG K P::IRGC 22716-1	IRGC 22716	ANG KANG K.P.		CAMBODIA	Cambodia	IRGC 127928	ANG KANG K P::IRGC 22716-2				Indica
1464	IRRI	IRIS 313-12109	ARITH::IRGC 84347-1	IRGC 84347	ARITH		CAMBODIA	Cambodia	IRGC 127975	ARITH::IRGC 84347-2				Indica
1487	IRRI	IRIS 313-12148	ARN'-SAR THNGORN'::IRGC 87205-1	IRGC 87205	Arn'-sar Thngorn'		CAMBODIA	Cambodia	IRGC 127172	ARN'-SAR THNGORN'::IRGC 87205-1				Indica
1486	IRRI	IRIS 313-12147	ARNG'-KAR PHAR ONG::IRGC 87196-1	IRGC 87196	Arng'-kar Phar-ong		CAMBODIA	Cambodia	IRGC 127171	ARNG'-KAR PHAR ONG::IRGC 87196-1				Indica
1482	IRRI	IRIS 313-12142	ATT CHHMOUS::IRGC 87030-1	IRGC 87030	ATT CHHMOUS		CAMBODIA	Cambodia	IRGC 127177	ATT CHHMOUS::IRGC 87030-1				Indica
1526	IRRI	IRIS 313-12246	BANGKOUY::IRGC 94037-1	IRGC 94037	BANGKOUY		CAMBODIA	Cambodia	IRGC 127208	BANGKOUY::IRGC 94037-1				Indica
1383	IRRI	IRIS 313-11997	BARUM::IRGC 79108-1	IRGC 79108	BARUM		CAMBODIA	Cambodia	IRGC 127213	BARUM::IRGC 79108-1				Indica
1415	IRRI	IRIS 313-12036	CHAN LEUY::IRGC 81223-1	IRGC 81223	CHAN LEUY		CAMBODIA	Cambodia		CHAN LEUY::IRGC 81223-1				Indica
1490	IRRI	IRIS 313-12152	DAMM NOEB THNGORN'::IRGC 87428-1	IRGC 87428	Damm-noeb Thngorn'		CAMBODIA	Cambodia		DAMM NOEB THNGORN'::IRGC 87428-1				Indica
1385	IRRI	IRIS 313-11998	DAMNOEUB KAUN KHMOM::IRGC 79159-1	IRGC 79159	DAMNOEUB KAUN KHMOM		CAMBODIA	Cambodia		DAMNOEUB KAUN KHMOM::IRGC 79159-1				Indica
2001	IRRI	IRIS 313-10899	DAMNOEUB KHSE SAUT::IRGC 22819-1	IRGC 22819	DAMNOEUB KHSE SAUT		CAMBODIA	Cambodia	IRGC 128025	DAMNOEUB KHSE SAUT::IRGC 22819-2				Indica
1488	IRRI	IRIS 313-12151	DAMNOEUB KRACHAK SESS::IRGC 87380-1	IRGC 87380	DAMNOEUB KRACHAK SESS		CAMBODIA	Cambodia		DAMNOEUB KRACHAK SESS::IRGC 87380-1				Indica
1527	IRRI	IRIS 313-12247	DAMNOEUB KRAMOUM::IRGC 94084-1	IRGC 94084	DAMNOEUB KRAMOUM		CAMBODIA	Cambodia	IRGC 128026	DAMNOEUB KRAMOUM::IRGC 94084-2				Indica
2012	IRRI	IRIS 313-10900	DAMNOEUB POR HING::IRGC 22841-1	IRGC 22841	DAMNOEUB POR HING		CAMBODIA	Cambodia		DAMNOEUB POR HING::IRGC 22841-2				Indica
2023	IRRI	IRIS 313-10901	DAMNOEUB THPOIL HING::IRGC 22856-1	IRGC 22856	DAMNOEUB THPOIL HING		CAMBODIA	Cambodia	IRGC 128027	DAMNOEUB THPOIL HING::IRGC 22856-2				Indica
1528	IRRI	IRIS 313-12249	DAMNOUEB PHDAU PEN::IRGC 94176-1	IRGC 94176	DAMNOUEB PHDAU PEN		CAMBODIA	Cambodia	IRGC 128271	DAMNOUEB PHDAU PEN::IRGC 94176-1				Indica
2034	IRRI	IRIS 313-10902	KAMPING POUY::IRGC 22876-1	IRGC 22876	KAMPING POUY		CAMBODIA	Cambodia		KAMPING POUY::IRGC 22876-2				Indica
1386	IRRI	IRIS 313-11999	KAUN TREI::IRGC 79194-1	IRGC 79194	KAUN TREI		CAMBODIA	Cambodia		KAUN TREI::IRGC 79194-1				Indica
1416	IRRI	IRIS 313-12037	KHMAO KDET::IRGC 81278-1	IRGC 81278	KHMAO KDET		CAMBODIA	Cambodia		KHMAO KDET::IRGC 81278-1				Indica
1328	IRRI	IRIS 313-11935	KONG KHSACH BANG KATT::IRGC 75350-1	IRGC 75350	KONG KHSACH BANG KATT		CAMBODIA	Cambodia		KONG KHSACH BANG KATT::IRGC 75350-1				Indica
1950	IRRI	IRIS 313-10904	KREM KRAHAM::IRGC 22981-1	IRGC 22981	KREM KRAHAM		CAMBODIA	Cambodia	IRGC 128091	KREM KRAHAM::IRGC 22981-2				Indica
1438	IRRI	IRIS 313-12058	KUL REUSEI::IRGC 82308-1	IRGC 82308	KUL REUSEI		CAMBODIA	Cambodia		KUL REUSEI::IRGC 82308-1				Indica
1387	IRRI	IRIS 313-12000	LAANG::IRGC 79258-1	IRGC 79258	LAANG		CAMBODIA	Cambodia		LAANG::IRGC 79258-1				Indica
1953	IRRI	IRIS 313-10907	MARECH S V R::IRGC 23011-1	IRGC 23011	MARECH S.V.R.		CAMBODIA	Cambodia	IRGC 128105	MARECH S V R::IRGC 23011-2				Indica
1954	IRRI	IRIS 313-10908	MOROM::IRGC 23016-1	IRGC 23016	MOROM		CAMBODIA	Cambodia	IRGC 128112	MOROM::IRGC 23016-2				Indica
1417	IRRI	IRIS 313-12038	MUOY KUM::IRGC 81314-1	IRGC 81314	MUOY KUM		CAMBODIA	Cambodia		MUOY KUM::IRGC 81314-1				Indica
1419	IRRI	IRIS 313-12039	NEANG AN::IRGC 81315-1	IRGC 81315	NEANG AN		CAMBODIA	Cambodia		NEANG AN::IRGC 81315-1				Indica
1459	IRRI	IRIS 313-12096	NEANG CHEK::IRGC 83894-1	IRGC 83894	NEANG CHEK		CAMBODIA	Cambodia		NEANG CHEK::IRGC 83894-1				Indica
1420	IRRI	IRIS 313-12040	NEANG LAU::IRGC 81328-1	IRGC 81328	NEANG LAU		CAMBODIA	Cambodia		NEANG LAU::IRGC 81328-1				Indica
1329	IRRI	IRIS 313-11936	NEANG MINH TONN::IRGC 75366-1	IRGC 75366	NEANG MINH TONN		CAMBODIA	Cambodia		NEANG MINH TONN::IRGC 75366-2				Indica
1958	IRRI	IRIS 313-10912	NEANG SAATH K 45::IRGC 23109-1	IRGC 23109	NEANG SAATH K 45		CAMBODIA	Cambodia		NEANG SAATH K 45::IRGC 23109-2				Indica
1421	IRRI	IRIS 313-12041	NOU::IRGC 81352-1	IRGC 81352	NOU		CAMBODIA	Cambodia		NOU::IRGC 81352-1				Indica
1491	IRRI	IRIS 313-12161	PA PHA EA::IRGC 87751-1	IRGC 87751	Pa Pha-ea		CAMBODIA	Cambodia	IRGC 127717	PA PHA EA::IRGC 87751-1				Indica
1422	IRRI	IRIS 313-12042	PHCAR KABAS::IRGC 81357-1	IRGC 81357	PHCAR KABAS		CAMBODIA	Cambodia		PHCAR KABAS::IRGC 81357-1				Indica
1961	IRRI	IRIS 313-10915	PHCAR SLA KI::IRGC 23169-1	IRGC 23169	PHCAR SLA KI		CAMBODIA	Cambodia	IRGC 128133	PHCAR SLA KI::IRGC 23169-2				Indica
2208	IRRI	IRIS 313-11087	PONG SANG A::IRGC 29881-1	IRGC 29881	PONG SANG A		CAMBODIA	Cambodia		PONG SANG A::IRGC 29881-2				Indica
1716	IRRI	IRIS 313-10648	PREAH SIHANOUK::IRGC 11328-1	IRGC 11328	PREAH SIHANOUK		CAMBODIA	Cambodia		PREAH SIHANOUK::IRGC 11328-2				Indica
1529	IRRI	IRIS 313-12251	RUS RUSSEI::IRGC 94341-1	IRGC 94341	RUS RUSSEI		CAMBODIA	Cambodia	IRGC 127772	RUS RUSSEI::IRGC 94341-1				Indica
1423	IRRI	IRIS 313-12043	SAMBOK ANGKRANG::IRGC 81375-1	IRGC 81375	SAMBOK ANGKRANG		CAMBODIA	Cambodia	IRGC 128458	SAMBOK ANGKRANG::IRGC 81375-1				Indica
1461	IRRI	IRIS 313-12101	SAMRONG 2::IRGC 83951-1	IRGC 83951	SAMRONG 2		CAMBODIA	Cambodia		SAMRONG 2::IRGC 83951-1				Indica
1424	IRRI	IRIS 313-12044	SAR SIEM::IRGC 81386-1	IRGC 81386	SAR SIEM		CAMBODIA	Cambodia		SAR SIEM::IRGC 81386-2				Indica
1462	IRRI	IRIS 313-12102	SOK SOV::IRGC 83966-1	IRGC 83966	SOK SOV		CAMBODIA	Cambodia		SOK SOV::IRGC 83966-1				Indica
1483	IRRI	IRIS 313-12143	SRAU KHGNAERNG::IRGC 87073-1	IRGC 87073	Srau Khgnaerng		CAMBODIA	Cambodia		SRAU KHGNAERNG::IRGC 87073-1				Indica
2219	IRRI	IRIS 313-11088	SRAU KHSAI::IRGC 29896-1	IRGC 29896	SRAU KHSAI		CAMBODIA	Cambodia	IRGC 128170	SRAU KHSAI::IRGC 29896-2				Indica
2132	IRRI	IRIS 313-11089	SRAU THMOR::IRGC 29904-1	IRGC 29904	SRAU THMOR		CAMBODIA	Cambodia	IRGC 127824	SRAU THMOR::IRGC 29904-1				Indica
1460	IRRI	IRIS 313-12097	NEANG MINH::IRGC 83897-1	IRGC 83897	NEANG MINH		CAMBODIA	Cambodia						Indica
1662	IRRI	IRIS 313-10557	KONG MARETH 4 T 1::IRGC 7248-1	IRGC 7248	KONG MARETH 4 T1		CAMBODIA	Cambodia						Indica
1949	IRRI	IRIS 313-10903	KHSAY VENG::IRGC 22915-1	IRGC 22915	KHSAY VENG		CAMBODIA	Cambodia						Indica
1951	IRRI	IRIS 313-10905	KUOL DAUN THNONG::IRGC 22986-1	IRGC 22986	KUOL DAUN THNONG		CAMBODIA	Cambodia						Indica
1952	IRRI	IRIS 313-10906	LUA NEP 4416::IRGC 23006-1	IRGC 23006	LUA NEP 4416		CAMBODIA	Cambodia						Indica
1955	IRRI	IRIS 313-10909	NEANG CHAN::IRGC 23034-1	IRGC 23034	NEANG CHAN		CAMBODIA	Cambodia						Indica
1956	IRRI	IRIS 313-10910	NEANG MAC::IRGC 23071-1	IRGC 23071	NEANG MAC		CAMBODIA	Cambodia						Indica
1957	IRRI	IRIS 313-10911	NEANG NARY::IRGC 23084-1	IRGC 23084	NEANG NARY		CAMBODIA	Cambodia						Indica
1960	IRRI	IRIS 313-10913	PHAT PRORMOL::IRGC 23143-1	IRGC 23143	PHAT PRORMOL		CAMBODIA	Cambodia						Indica
2175	IRRI	IRIS 313-11084	KABIN::IRGC 29752-1	IRGC 29752	KABIN		CAMBODIA	Cambodia						Indica
1962	IRRI	IRIS 313-10916	SRAU SLAP::IRGC 23267-1	IRGC 23267	SRAU SLAP		CAMBODIA	Cambodia		SRAU SLAP::IRGC 23267-2				Temperate japonica
1493	IRRI	IRIS 313-12164	PA YANG NOEUGN::IRGC 87778-1	IRGC 87778	PA YANG NOEUGN		CAMBODIA	Cambodia	IRGC 127723	PA YANG NOEUGN::IRGC 87778-1				Tropical japonica
1580	IRRI	IRIS 313-12325	DISSI::IRGC 101346-1	IRGC 101346	DISSI		CAMEROON	Cameroon	IRGC 127321	DISSI::IRGC 101346-1				Indica
1175	IRRI	IRIS 313-11763	PJ 110::IRGC 68981-1	IRGC 68981	PJ110		CAMEROON	Cameroon	IRGC 127734	PJ 110::IRGC 68981-1				Indica
1607	IRRI	IRIS 313-10444	FORTUNA COLORADO::IRGC 703-1	IRGC 703	FORTUNA COLORADO		CENTRAL AMERICA	Central America	IRGC 127371	FORTUNA COLORADO::IRGC 703-1				Intermediate type
377	IRRI	IRIS 313-9926	TOURBE::IRGC 47066-1-1	IRGC 47066	TOURBE		CHAD	Chad	IRGC 126162	TOURBE::IRGC 47066-1	57287904	57287904	11.8872	Indica
148	IRRI	IRIS 313-10258	BULI INIA::IRGC 116961-1-1	IRGC 116961	BULI INIA		CHILE	Chile	IRGC 126050	BULI INIA::IRGC 116961-1	65149402	65149402	13.5185	Basmati/sadri
183	IRRI	IRIS 313-8380	SAN CHIAO TSWEN::IRGC 1565-1-1	IRGC 1565	SAN CHIAO TSWEN		CHINA	China	IRGC 126123	SAN CHIAO TSWEN::IRGC 1565-1	38827644	29144605	6.04751	Aus/boro
612	IRRI	IRIS 313-10164	HAN NUO::IRGC 59591-1-1	IRGC 59591	HAN NUO		CHINA	China	IRGC 125757	HAN NUO::IRGC 59591-1	41106080	41106080	8.52951	Aus/boro
232	IRRI	IRIS 313-8889	LU MAO ZHAN::IRGC 68159-1-1	IRGC 68159	LU MAO ZHAN		CHINA	China	IRGC 125829	LU MAO ZHAN::IRGC 68159-1	34803326	26882790	5.57818	Indica
264	IRRI	IRIS 313-9065	PAI CHUEH CHIU LIU::IRGC 34259-1-1	IRGC 34259	PAI-CHUEH-CHIU-LIU		CHINA	China	IRGC 125865	PAI CHUEH CHIU LIU::IRGC 34259-1	31579708	27318773	5.66865	Indica
186	IRRI	IRIS 313-8412	FEI GAI 122::IRGC 63599-1-1	IRGC 63599	FEI GAI 122		CHINA	China	IRGC 125609	FEI GAI 122::IRGC 63599-1	46124730	34685328	7.19721	Indica
285	IRRI	IRIS 313-9204	CHI SHENG TAO::IRGC 4606-1-1	IRGC 4606	CHI-SHENG-TAO		CHINA	China	IRGC 125704	CHI SHENG TAO::IRGC 4606-1	45406206	37788646	7.84114	Indica
1024	IRRI	IRIS 313-11584	YI SUI QI::IRGC 60088-1	IRGC 60088	YI SUI QI		CHINA	China	IRGC 128508	YI SUI QI::IRGC 60088-1	41361404	41361404	8.58249	Indica
414	IRRI	IRIS 313-10170	MIN ZAO 6::IRGC 63772-1-1	IRGC 63772	MIN ZAO 6		CHINA	China	IRGC 125842	MIN ZAO 6::IRGC 63772-1	41399572	41399572	8.59041	Indica
187	IRRI	IRIS 313-8433	CHANG LE SAN SHU ZAO::IRGC 63561-1-1	IRGC 63561	CHANG LE SAN SHU ZAO		CHINA	China	IRGC 126115	CHANG LE SAN SHU ZAO::IRGC 63561-1	55624296	41639657	8.64023	Indica
292	IRRI	IRIS 313-9253	YONG JIN ZAO 3::IRGC 70441-1-1	IRGC 70441	YONG JIN ZAO 3		CHINA	China	IRGC 125946	YONG JIN ZAO 3::IRGC 70441-1	49988210	42400078	8.79802	Indica
421	IRRI	IRIS 313-10191	MIN KE ZHAN::IRGC 72230-1-1	IRGC 72230	MIN KE ZHAN		CHINA	China	IRGC 125841	MIN KE ZHAN::IRGC 72230-1	42527484	42527484	8.82445	Indica
422	IRRI	IRIS 313-10196	GUO DI HEI::IRGC 72697-1-1	IRGC 72697	GUO DI HEI		CHINA	China			42659708	42659708	8.85189	Indica
417	IRRI	IRIS 313-10178	GAO JIAO BAI::IRGC 68047-1-1	IRGC 68047	GAO JIAO BAI		CHINA	China	IRGC 125748	GAO JIAO BAI::IRGC 68047-1	45081406	45081406	9.35439	Indica
322	IRRI	IRIS 313-9482	E 2024::IRGC 67958-1-1	IRGC 67958	E 2024		CHINA	China	IRGC 125730	E 2024::IRGC 67958-1	45366412	45366412	9.41353	Indica
1020	IRRI	IRIS 313-11578	LUAN DAO::IRGC 59762-1	IRGC 59762	LUAN DAO		CHINA	China	IRGC 128370	LUAN DAO::IRGC 59762-1	45495496	45495496	9.44032	Indica
405	IRRI	IRIS 313-10129	SAN SHIH TSI::IRGC 1038-1-1	IRGC 1038	SAN SHIH TSI		CHINA	China	IRGC 125897	SAN SHIH TSI::IRGC 1038-1	46706934	46706934	9.69169	Indica
259	IRRI	IRIS 313-9017	PING SHAN TA TSWEN KU::IRGC 1563-1-1	IRGC 1563	PING SHAN TA TSWEN KU		CHINA	China	IRGC 126988	PING SHAN TA TSWEN KU::IRGC 1563-1	51183916	46926354	9.73722	Indica
87	IRRI	IRIS 313-9111	XIA ZHI BAI::IRGC 53437-1-1	IRGC 53437	XIA-ZHI-BAI		CHINA	China	IRGC 125940	XIA ZHI BAI::IRGC 53437-1	47299150	47299150	9.81457	Indica
130	IRRI	IRIS 313-10224	HUA LI ZAO::IRGC 80950-1-1	IRGC 80950	HUA LI ZAO		CHINA	China	IRGC 125766	HUA LI ZAO::IRGC 80950-1	51084706	47834302	9.92562	Indica
358	IRRI	IRIS 313-9727	NAN TE HAO::IRGC 59797-1-1	IRGC 59797	NAN TE HAO		CHINA	China	IRGC 125849	NAN TE HAO::IRGC 59797-1	48426740	48426740	10.0485	Indica
1018	IRRI	IRIS 313-11576	JIANG HUI DAO::IRGC 59688-1	IRGC 59688	JIANG HUI DAO		CHINA	China	IRGC 127459	JIANG HUI DAO::IRGC 59688-1	48656158	48656158	10.0962	Indica
425	IRRI	IRIS 313-10226	TONG GU HONG::IRGC 81026-1-1	IRGC 81026	TONG GU HONG		CHINA	China	IRGC 125925	TONG GU HONG::IRGC 81026-1	51253834	51253834	10.6352	Indica
357	IRRI	IRIS 313-9723	AI ZI HUNG::IRGC 51255-1-1	IRGC 51255	AI-ZI-HUNG		CHINA	China	IRGC 126129	AI ZI HUNG::IRGC 51255-1	52417740	52417740	10.8767	Indica
423	IRRI	IRIS 313-10211	BAI HE::IRGC 76438-1-1	IRGC 76438	BAI HE		CHINA	China	IRGC 125669	BAI HE::IRGC 76438-1	52674108	52674108	10.9299	Indica
208	IRRI	IRIS 313-8645	PAI YI PING::IRGC 1368-1-1	IRGC 1368	PAI YI PING		CHINA	China	IRGC 126122	PAI YI PING::IRGC 1368-1	59254560	53501905	11.1016	Indica
413	IRRI	IRIS 313-10168	MEI FENG 9::IRGC 63735-1-1	IRGC 63735	MEI FENG 9		CHINA	China	IRGC 125836	MEI FENG 9::IRGC 63735-1	53898598	53898598	11.184	Indica
1137	IRRI	IRIS 313-11726	GUANG QING 334::IRGC 67132-1	IRGC 67132	GUANG QING 334		CHINA	China	IRGC 127393	GUANG QING 334::IRGC 67132-1	54459378	54459378	11.3003	Indica
236	IRRI	IRIS 313-8914	E 2040::IRGC 67968-1-1	IRGC 67968	E 2040		CHINA	China	IRGC 125731	E 2040::IRGC 67968-1	61394048	55000298	11.4126	Indica
410	IRRI	IRIS 313-10154	HE GU TSAO::IRGC 51302-1-1	IRGC 51302	HE-GU-TSAO		CHINA	China	IRGC 125760	HE GU TSAO::IRGC 51302-1	55905842	55905842	11.6005	Indica
1013	IRRI	IRIS 313-11571	BAI MANG AI ZHONG::IRGC 59408-1	IRGC 59408	BAI MANG AI ZHONG		CHINA	China	IRGC 128235	BAI MANG AI ZHONG::IRGC 59408-1	56226624	56226624	11.667	Indica
84	IRRI	IRIS 313-8405	JIN JUN DAO::IRGC 59710-1-1	IRGC 59710	JIN JUN DAO		CHINA	China	IRGC 125613	JIN JUN DAO::IRGC 59710-1	56612448	56612448	11.7471	Indica
359	IRRI	IRIS 313-9730	BA SHI ZAO::IRGC 67903-1-1	IRGC 67903	BA SHI ZAO		CHINA	China	IRGC 125675	BA SHI ZAO::IRGC 67903-1	61565482	61565482	12.7748	Indica
1049	IRRI	IRIS 313-11623	KAO SONG HAI::IRGC 61827-1	IRGC 61827	KAO SONG HAI		CHINA	China	IRGC 128332	KAO SONG HAI::IRGC 61827-1	61589490	61589490	12.7798	Indica
1021	IRRI	IRIS 313-11579	SHAN GU::IRGC 59870-1	IRGC 59870	SHAN GU		CHINA	China	IRGC 127797	SHAN GU::IRGC 59870-1	61976236	61976236	12.8601	Indica
306	IRRI	IRIS 313-9324	CHIH SHEN LI::IRGC 1306-1-1	IRGC 1306	CHIH SHEN LI		CHINA	China	IRGC 125702	CHIH SHEN LI::IRGC 1306-1	74037684	62644176	12.9987	Indica
1014	IRRI	IRIS 313-11572	BAI MI TIE QIU::IRGC 59414-1	IRGC 59414	BAI MI TIE QIU		CHINA	China	IRGC 127201	BAI MI TIE QIU::IRGC 59414-1	63047534	63047534	13.0824	Indica
922	IRRI	IRIS 313-8162	RPC 12::GERVEX 1505-C1-G1		RPC 12		China	China	IRGC 122223	RPC 12::GERVEX 1505-C1	63398992	63398992	13.1553	Indica
1026	IRRI	IRIS 313-11586	36037-1::IRGC 60177-1	IRGC 60177	36037-1		CHINA	China		36037-1::IRGC 60177-2	65666432	65666432	13.6258	Indica
430	IRRI	IRIS 313-10239	LIU XU::IRGC 109232-1-1	IRGC 109232	LIU XU		CHINA	China	IRGC 125827	LIU XU::IRGC 109232-1	66398042	66398042	13.7776	Indica
1140	IRRI	IRIS 313-11729	MEI LIU ZAO 5::IRGC 67231-1	IRGC 67231	MEI LIU ZAO 5		CHINA	China	IRGC 127622	MEI LIU ZAO 5::IRGC 67231-1	66552486	66552486	13.8096	Indica
320	IRRI	IRIS 313-9469	TSAO SHENG LI 1::IRGC 1309-1-1	IRGC 1309	TSAO SHENG LI 1		CHINA	China	IRGC 125929	TSAO SHENG LI 1::IRGC 1309-1	69735622	69735622	14.4701	Indica
424	IRRI	IRIS 313-10221	BA BAI GU::IRGC 79580-1-1	IRGC 79580	BA BAI GU		CHINA	China	IRGC 125663	BA BAI GU::IRGC 79580-1	70018848	70018848	14.5289	Indica
1078	IRRI	IRIS 313-11654	PL 3165::IRGC 62827-1	IRGC 62827	PL 3165		CHINA	China	IRGC 128434	PL 3165::IRGC 62827-1	73214130	73214130	15.1919	Indica
1017	IRRI	IRIS 313-11575	HONG PI NUO::IRGC 59638-1	IRGC 59638	HONG PI NUO		CHINA	China	IRGC 127415	HONG PI NUO::IRGC 59638-1	74941654	74941654	15.5504	Indica
418	IRRI	IRIS 313-10179	GUI HUA ZAO::IRGC 68060-1-1	IRGC 68060	GUI HUA ZAO		CHINA	China	IRGC 125755	GUI HUA ZAO::IRGC 68060-1	75390740	75390740	15.6436	Indica
311	IRRI	IRIS 313-9372	WI BIR SHUN::IRGC 4602-1-1	IRGC 4602	WI-BIR-SHUN		CHINA	China	IRGC 125937	WI BIR SHUN::IRGC 4602-1	80782130	75640108	15.6953	Indica
244	IRRI	IRIS 313-8940	FU ZAO XIAN::IRGC 63619-1-1	IRGC 63619	FU ZAO XIAN		CHINA	China	IRGC 125744	FU ZAO XIAN::IRGC 63619-1	83750294	78417191	16.2716	Indica
1091	IRRI	IRIS 313-11666	LONG GE 33::IRGC 63705-1	IRGC 63705	LONG GE 33		CHINA	China	IRGC 127573	LONG GE 33::IRGC 63705-1	79451170	79451170	16.4861	Indica
335	IRRI	IRIS 313-9570	NX 3533::IRGC 63796-1-1	IRGC 63796	NX 3533		CHINA	China	IRGC 125859	NX 3533::IRGC 63796-1	81458746	81458746	16.9027	Indica
971	IRRI	IRIS 313-11522	XINTUAN HEI GU::IRGC 56159-1	IRGC 56159	XINTUAN HEI GU		CHINA	China	IRGC 128505	XINTUAN HEI GU::IRGC 56159-1	89343248	82411734	17.1004	Indica
281	IRRI	IRIS 313-9184	XI GAN JING REN::IRGC 60035-1-1	IRGC 60035	XI GAN JING REN		CHINA	China	IRGC 126014	XI GAN JING REN::IRGC 60035-1	84736202	84736202	17.5828	Indica
419	IRRI	IRIS 313-10189	DA NUO (ZHAN)::IRGC 72025-1-1	IRGC 72025	DA NUO(ZHAN)		CHINA	China	IRGC 125723	DA NUO (ZHAN)::IRGC 72025-1	86172394	86172394	17.8808	Indica
1080	IRRI	IRIS 313-11655	SI WAN 14::IRGC 63019-1	IRGC 63019	SI WAN 14		CHINA	China	IRGC 127815	SI WAN 14::IRGC 63019-1	102533048	88583867	18.3812	Indica
415	IRRI	IRIS 313-10171	YA NONG ZAO 4::IRGC 63908-1-1	IRGC 63908	YA NONG ZAO 4		CHINA	China	IRGC 125944	YA NONG ZAO 4::IRGC 63908-1	136189500	107103861	22.2241	Indica
1144	IRRI	IRIS 313-11733	SHUANG BAI AI 2::IRGC 67309-1	IRGC 67309	SHUANG BAI AI 2		CHINA	China	IRGC 127801	SHUANG BAI AI 2::IRGC 67309-1	114740462	110263558	22.8797	Indica
1092	IRRI	IRIS 313-11667	LUO AI ZAO 3::IRGC 63730-1	IRGC 63730	LUO AI ZAO 3		CHINA	China	IRGC 127580	LUO AI ZAO 3::IRGC 63730-1	119904998	114496971	23.7581	Indica
1145	IRRI	IRIS 313-11734	SI CHAO 1::IRGC 67335-1	IRGC 67335	SI CHAO 1		CHINA	China	IRGC 127803	SI CHAO 1::IRGC 67335-1	125189530	117699011	24.4225	Indica
1143	IRRI	IRIS 313-11732	QING ZAO 3::IRGC 67281-1	IRGC 67281	QING ZAO 3		CHINA	China	IRGC 127755	QING ZAO 3::IRGC 67281-1	126011730	119037868	24.7004	Indica
416	IRRI	IRIS 313-10177	DA GANG ZHAN::IRGC 67103-1-1	IRGC 67103	DA GANG ZHAN		CHINA	China	IRGC 125719	DA GANG ZHAN::IRGC 67103-1	177057982	144525753	29.9891	Indica
1158	IRRI	IRIS 313-11746	E 2070::IRGC 67981-1	IRGC 67981	E 2070		CHINA	China	IRGC 127349	E 2070::IRGC 67981-1	148294658	144815660	30.0492	Indica
1139	IRRI	IRIS 313-11728	LUO SI ZHAN::IRGC 67211-1	IRGC 67211	LUO SI ZHAN		CHINA	China	IRGC 127581	LUO SI ZHAN::IRGC 67211-1	159353598	151835440	31.5059	Indica
1138	IRRI	IRIS 313-11727	HONG YANG ZAO 3::IRGC 67177-1	IRGC 67177	HONG YANG ZAO 3		CHINA	China	IRGC 127416	HONG YANG ZAO 3::IRGC 67177-1	165597890	155886703	32.3465	Indica
1156	IRRI	IRIS 313-11744	AI JIAO AO FAN ZI::IRGC 67871-1	IRGC 67871	AI JIAO AO FAN ZI		CHINA	China	IRGC 127114	AI JIAO AO FAN ZI::IRGC 67871-1	159851690	156952712	32.5677	Indica
1157	IRRI	IRIS 313-11745	AN FU ZHAN::IRGC 67878-1	IRGC 67878	AN FU ZHAN		CHINA	China	IRGC 127123	AN FU ZHAN::IRGC 67878-1	163697380	160220534	33.2458	Indica
1141	IRRI	IRIS 313-11730	QING ER XIAO 2::IRGC 67255-1	IRGC 67255	QING ER XIAO 2		CHINA	China	IRGC 127753	QING ER XIAO 2::IRGC 67255-1	169095076	162913064	33.8045	Indica
1142	IRRI	IRIS 313-11731	QING TAI AI::IRGC 67273-1	IRGC 67273	QING TAI AI		CHINA	China	IRGC 127754	QING TAI AI::IRGC 67273-1	174201716	166106972	34.4672	Indica
1088	IRRI	IRIS 313-11664	CUN GU NUO::IRGC 63576-1	IRGC 63576	CUN GU NUO		CHINA	China	IRGC 127288	CUN GU NUO::IRGC 63576-1	182587284	173086600	35.9155	Indica
1093	IRRI	IRIS 313-11668	RONG DAO 4::IRGC 63820-1	IRGC 63820	RONG DAO 4		CHINA	China	IRGC 127771	RONG DAO 4::IRGC 63820-1	184633868	175287489	36.3722	Indica
1090	IRRI	IRIS 313-11665	JIN HUA 258::IRGC 63670-1	IRGC 63670	JIN HUA 258		CHINA	China	IRGC 127464	JIN HUA 258::IRGC 63670-1	188148860	180482662	37.4502	Indica
1094	IRRI	IRIS 313-11669	F 478::IRGC 63882-1	IRGC 63882			CHINA	China		F 478::IRGC 63882-1	264662798	249701609	51.8131	Indica
2461	IRRI	IRIS 313-11422	13946 (GUANG QIU 15)::IRGC 50320-1	IRGC 50320	13946(GUANG-QIU 15)		CHINA	China	IRGC 127095	13946 (GUANG QIU 15)::IRGC 50320-1				Indica
1203	IRRI	IRIS 313-11806	78 XUAN WU::IRGC 70475-1	IRGC 70475	78 XUAN WU		CHINA	China	IRGC 127101	78 XUAN WU::IRGC 70475-1				Indica
1276	IRRI	IRIS 313-11876	AI DA::IRGC 72567-1	IRGC 72567	AI DA		CHINA	China	IRGC 127113	AI DA::IRGC 72567-1				Indica
1437	IRRI	IRIS 313-12057	AI JIAO ZI::IRGC 82255-1	IRGC 82255	AI JIAO ZI		CHINA	China	IRGC 127116	AI JIAO ZI::IRGC 82255-1				Indica
2085	IRRI	IRIS 313-11038	AI NAN TSAO 39::IRGC 28461-1	IRGC 28461	AI-NAN-TSAO 39		CHINA	China	IRGC 127924	AI NAN TSAO 39::IRGC 28461-2				Indica
1540	IRRI	IRIS 313-12273	AIJIAONANTE::IRGC 96974-1	IRGC 96974	AIJIAONANTE		CHINA	China	IRGC 127115	AIJIAONANTE::IRGC 96974-1				Indica
1277	IRRI	IRIS 313-11877	AN NAN ZAO::IRGC 72576-1	IRGC 72576	AN NAN ZAO		CHINA	China	IRGC 127125	AN NAN ZAO::IRGC 72576-1				Indica
1519	IRRI	IRIS 313-12234	ANLINGWUBAILI::IRGC 93363-1	IRGC 93363	ANLINGWUBAILI		CHINA	China	IRGC 127124	ANLINGWUBAILI::IRGC 93363-1				Indica
1253	IRRI	IRIS 313-11852	BAI MI ZAI 7::IRGC 71940-1	IRGC 71940	BAI MI ZAI 7		CHINA	China	IRGC 127202	BAI MI ZAI 7::IRGC 71940-1				Indica
1278	IRRI	IRIS 313-11878	BAI RI XIAN::IRGC 72588-1	IRGC 72588	BAI RI XIAN		CHINA	China	IRGC 127203	BAI RI XIAN::IRGC 72588-1				Indica
1340	IRRI	IRIS 313-11947	BIE LEI::IRGC 76478-1	IRGC 76478	BIE LEI		CHINA	China	IRGC 127226	BIE LEI::IRGC 76478-1				Indica
1254	IRRI	IRIS 313-11853	BU ZHI MING::IRGC 71971-1	IRGC 71971	BU ZHI MING		CHINA	China	IRGC 127242	BU ZHI MING::IRGC 71971-1				Indica
1626	IRRI	IRIS 313-10497	CE IN TSAN::IRGC 4362-1	IRGC 4362	CE-IN-TSAN		CHINA	China	IRGC 127249	CE IN TSAN::IRGC 4362-1				Indica
1611	IRRI	IRIS 313-10450	CHAN KU::IRGC 1069-1	IRGC 1069	CHAN KU		CHINA	China	IRGC 127258	CHAN KU::IRGC 1069-1				Indica
1255	IRRI	IRIS 313-11854	CHI GU::IRGC 71988-1	IRGC 71988	CHI GU		CHINA	China	IRGC 127276	CHI GU::IRGC 71988-1				Indica
1979	IRRI	IRIS 313-10932	CHINA 1039 MUTANT (DWARF)::IRGC 24168-1	IRGC 24168	CHINA 1039 MUTANT(DWARF)		CHINA	China	IRGC 128014	CHINA 1039 MUTANT (DWARF)::IRGC 24168-2				Indica
40	IRRI	IRIS 313-9555	CHUA DAU::IRGC 4785-1-1	IRGC 4785	CHUA-DAU		CHINA	China	IRGC 120914	CHUA DAU::IRGC 4785-1				Indica
1610	IRRI	IRIS 313-10449	CI 7061::IRGC 968-1	IRGC 968			CHINA	China	IRGC 128264	CI 7061::IRGC 968-1				Indica
1230	IRRI	IRIS 313-11795	DA GU AI 7::IRGC 70075-1	IRGC 70075	DA GU AI 7		CHINA	China	IRGC 127291	DA GU AI 7::IRGC 70075-1				Indica
1256	IRRI	IRIS 313-11855	DA GUAN YIN ZHAN::IRGC 72006-1	IRGC 72006	DA GUAN YIN ZHAN		CHINA	China	IRGC 127292	DA GUAN YIN ZHAN::IRGC 72006-1				Indica
1257	IRRI	IRIS 313-11856	DA HEI GU::IRGC 72009-1	IRGC 72009	DA HEI GU		CHINA	China	IRGC 127293	DA HEI GU::IRGC 72009-1				Indica
1258	IRRI	IRIS 313-11857	DA LI BAI 63::IRGC 72016-1	IRGC 72016	DA LI BAI 63		CHINA	China	IRGC 127294	DA LI BAI 63::IRGC 72016-1				Indica
1259	IRRI	IRIS 313-11858	DA TIE ZHAN::IRGC 72029-1	IRGC 72029	DA TIE ZHAN		CHINA	China	IRGC 127300	DA TIE ZHAN::IRGC 72029-1				Indica
1260	IRRI	IRIS 313-11859	DONG DU::IRGC 72037-1	IRGC 72037	DONG DU		CHINA	China	IRGC 127339	DONG DU::IRGC 72037-1				Indica
1262	IRRI	IRIS 313-11798	E ZI 100::IRGC 70192-1	IRGC 70192	E ZI 100		CHINA	China	IRGC 127365	E ZI 100::IRGC 70192-1				Indica
1272	IRRI	IRIS 313-11799	E ZI 110::IRGC 70201-1	IRGC 70201	E ZI 110		CHINA	China	IRGC 127366	E ZI 110::IRGC 70201-1				Indica
1251	IRRI	IRIS 313-11797	E ZI 32::IRGC 70127-1	IRGC 70127	E ZI 32		CHINA	China	IRGC 128289	E ZI 32::IRGC 70127-1				Indica
1198	IRRI	IRIS 313-11801	FAN WU::IRGC 70245-1	IRGC 70245	FAN WU		CHINA	China	IRGC 127368	FAN WU::IRGC 70245-1				Indica
1414	IRRI	IRIS 313-12033	GAO JIAO HONG::IRGC 80920-1	IRGC 80920	GAO JIAO HONG		CHINA	China	IRGC 127377	GAO JIAO HONG::IRGC 80920-1				Indica
1160	IRRI	IRIS 313-11748	GAO JIAO YING GAN ZHAN::IRGC 68053-1	IRGC 68053	GAO JIAO YING GAN ZHAN		CHINA	China	IRGC 127378	GAO JIAO YING GAN ZHAN::IRGC 68053-1				Indica
1261	IRRI	IRIS 313-11860	GUA PAI GU::IRGC 72078-1	IRGC 72078	GUA PAI GU		CHINA	China	IRGC 127394	GUA PAI GU::IRGC 72078-1				Indica
1359	IRRI	IRIS 313-11965	GUANG XUAN LIU HAO::IRGC 77341-1	IRGC 77341	GUANG XUAN LIU HAO		CHINA	China	IRGC 128304	GUANG XUAN LIU HAO::IRGC 77341-1				Indica
1628	IRRI	IRIS 313-10503	HA GOO::IRGC 4577-1	IRGC 4577	HA-GOO		CHINA	China	IRGC 127398	HA GOO::IRGC 4577-1				Indica
1263	IRRI	IRIS 313-11861	HEI YAN ZHAN::IRGC 72090-1	IRGC 72090	HEI YAN ZHAN		CHINA	China	IRGC 127405	HEI YAN ZHAN::IRGC 72090-1				Indica
1264	IRRI	IRIS 313-11862	HENG YE ZAO::IRGC 72092-1	IRGC 72092	HENG YE ZAO		CHINA	China	IRGC 127406	HENG YE ZAO::IRGC 72092-1				Indica
1265	IRRI	IRIS 313-11863	HONG DU BAI::IRGC 72098-1	IRGC 72098	HONG DU BAI		CHINA	China	IRGC 127413	HONG DU BAI::IRGC 72098-1				Indica
1300	IRRI	IRIS 313-11909	HONG MI JIU GONG JI::IRGC 74031-1	IRGC 74031	HONG MI JIU GONG JI		CHINA	China	IRGC 127414	HONG MI JIU GONG JI::IRGC 74031-1				Indica
1341	IRRI	IRIS 313-11948	HOU LU BAI::IRGC 76582-1	IRGC 76582	HOU LU BAI		CHINA	China	IRGC 127417	HOU LU BAI::IRGC 76582-1				Indica
1629	IRRI	IRIS 313-10504	HSIEH DAU::IRGC 4727-1	IRGC 4727	HSIEH-DAU		CHINA	China	IRGC 127419	HSIEH DAU::IRGC 4727-1				Indica
1266	IRRI	IRIS 313-11865	HUO QING::IRGC 72148-1	IRGC 72148	HUO QING		CHINA	China	IRGC 127423	HUO QING::IRGC 72148-1				Indica
1393	IRRI	IRIS 313-12007	JIA GEN::IRGC 79654-1	IRGC 79654	JIA GEN		CHINA	China	IRGC 127457	JIA GEN::IRGC 79654-1				Indica
1267	IRRI	IRIS 313-11866	JIANG ER ZAO::IRGC 72152-1	IRGC 72152	JIANG ER ZAO		CHINA	China	IRGC 127458	JIANG ER ZAO::IRGC 72152-1				Indica
1268	IRRI	IRIS 313-11867	KE SHU BAI::IRGC 72183-1	IRGC 72183	KE SHU BAI		CHINA	China	IRGC 127503	KE SHU BAI::IRGC 72183-1				Indica
2086	IRRI	IRIS 313-11039	KWANG LU AI 4::IRGC 28480-1	IRGC 28480	KWANG-LU-AI 4		CHINA	China	IRGC 128093	KWANG LU AI 4::IRGC 28480-2				Indica
1161	IRRI	IRIS 313-11750	L 10595::IRGC 68109-1	IRGC 68109	L 10595		CHINA	China	IRGC 127538	L 10595::IRGC 68109-1				Indica
1162	IRRI	IRIS 313-11751	L 10833::IRGC 68121-1	IRGC 68121	L 10833		CHINA	China	IRGC 127539	L 10833::IRGC 68121-1				Indica
1520	IRRI	IRIS 313-12236	LAOZAOGU::IRGC 93444-1	IRGC 93444	LAOZAOGU		CHINA	China	IRGC 127552	LAOZAOGU::IRGC 93444-1				Indica
1429	IRRI	IRIS 313-11985	LI TOU ZHAN::IRGC 78550-1	IRGC 78550	LI TOU ZHAN		CHINA	China	IRGC 127567	LI TOU ZHAN::IRGC 78550-1				Indica
1439	IRRI	IRIS 313-11986	LIANG GUANG::IRGC 78551-1	IRGC 78551	LIANG GUANG		CHINA	China	IRGC 127562	LIANG GUANG::IRGC 78551-1				Indica
1612	IRRI	IRIS 313-10452	LING TA 150::IRGC 1106-1	IRGC 1106	LING TA 150		CHINA	China	IRGC 127565	LING TA 150::IRGC 1106-1				Indica
1342	IRRI	IRIS 313-11949	LIU HE XI HE::IRGC 76661-1	IRGC 76661	LIU HE XI HE		CHINA	China	IRGC 127568	LIU HE XI HE::IRGC 76661-1				Indica
1269	IRRI	IRIS 313-11868	LIU LI YOU::IRGC 72198-1	IRGC 72198	LIU LI YOU		CHINA	China	IRGC 127569	LIU LI YOU::IRGC 72198-1				Indica
1280	IRRI	IRIS 313-11881	LIU TIAO XIAN::IRGC 72758-1	IRGC 72758	LIU TIAO XIAN		CHINA	China	IRGC 127570	LIU TIAO XIAN::IRGC 72758-1				Indica
1163	IRRI	IRIS 313-11752	M 6034-1::IRGC 68193-1	IRGC 68193	M 6034-1		CHINA	China	IRGC 127584	M 6034-1::IRGC 68193-1				Indica
1270	IRRI	IRIS 313-11869	MA WEI ZHAN::IRGC 72220-1	IRGC 72220	MA WEI ZHAN		CHINA	China	IRGC 127615	MA WEI ZHAN::IRGC 72220-1				Indica
1541	IRRI	IRIS 313-12275	MAGU::IRGC 97027-1	IRGC 97027	MAGU		CHINA	China	IRGC 127590	MAGU::IRGC 97027-1				Indica
1281	IRRI	IRIS 313-11882	MAN TIAN QING::IRGC 72776-1	IRGC 72776	MAN TIAN QING		CHINA	China	IRGC 127605	MAN TIAN QING::IRGC 72776-1				Indica
1200	IRRI	IRIS 313-11803	MAO ZHA NUO::IRGC 70335-1	IRGC 70335	MAO ZHA NUO		CHINA	China	IRGC 127608	MAO ZHA NUO::IRGC 70335-1				Indica
1343	IRRI	IRIS 313-11950	MI GU::IRGC 76687-1	IRGC 76687	MI GU		CHINA	China	IRGC 127626	MI GU::IRGC 76687-1				Indica
1344	IRRI	IRIS 313-11951	MIAO ZHAN::IRGC 76691-1	IRGC 76691	MIAO ZHAN		CHINA	China	IRGC 127625	MIAO ZHAN::IRGC 76691-1				Indica
2207	IRRI	IRIS 313-11158	NAN ERH AI 5::IRGC 34255-1	IRGC 34255	NAN-ERH-AI 5		CHINA	China	IRGC 127644	NAN ERH AI 5::IRGC 34255-1				Indica
1271	IRRI	IRIS 313-11870	NAN JING XIAO DAO::IRGC 72236-1	IRGC 72236	NAN JING XIAO DAO		CHINA	China		NAN JING XIAO DAO::IRGC 72236-2				Indica
1667	IRRI	IRIS 313-10561	NAN TEO 14::IRGC 7304-1	IRGC 7304	NAN-TEO 14		CHINA	China	IRGC 127645	NAN TEO 14::IRGC 7304-1				Indica
1615	IRRI	IRIS 313-10458	P 168::IRGC 1354-1	IRGC 1354	P168		CHINA	China	IRGC 127695	P 168::IRGC 1354-1				Indica
1395	IRRI	IRIS 313-12009	PO HE::IRGC 79701-1	IRGC 79701	PO HE		CHINA	China	IRGC 127736	PO HE::IRGC 79701-1				Indica
1360	IRRI	IRIS 313-11966	QI GU::IRGC 77381-1	IRGC 77381	QI GU		CHINA	China	IRGC 127752	QI GU::IRGC 77381-1				Indica
1345	IRRI	IRIS 313-11952	QI YUE ZHAN::IRGC 76722-1	IRGC 76722	QI YUE ZHAN		CHINA	China	IRGC 127756	QI YUE ZHAN::IRGC 76722-1				Indica
1201	IRRI	IRIS 313-11804	QUN XUAN ZAO::IRGC 70371-1	IRGC 70371	QUN XUAN ZAO		CHINA	China	IRGC 128441	QUN XUAN ZAO::IRGC 70371-1				Indica
1620	IRRI	IRIS 313-10477	RUSTY LATE::IRGC 3506-1	IRGC 3506	RUSTY LATE		CHINA	China	IRGC 128454	RUSTY LATE::IRGC 3506-1				Indica
1346	IRRI	IRIS 313-11953	SAN BAO GU::IRGC 76732-1	IRGC 76732	SAN BAO GU		CHINA	China	IRGC 127783	SAN BAO GU::IRGC 76732-1				Indica
1273	IRRI	IRIS 313-11871	SAN ZHAO QI::IRGC 72289-1	IRGC 72289	SAN ZHAO QI		CHINA	China	IRGC 127787	SAN ZHAO QI::IRGC 72289-1				Indica
2	IRRI	IRIS 313-15897	SANHUANGZHAN NO 2::G1-1		SANHUANGZHAN NO 2		China	China	IRGC 126968	SANHUANGZHAN NO 2::G1				Indica
1666	IRRI	IRIS 313-10560	TA PAI MAUNG::IRGC 7292-1	IRGC 7292	TA-PAI-MAUNG		CHINA	China	IRGC 127848	TA PAI MAUNG::IRGC 7292-1				Indica
1361	IRRI	IRIS 313-11967	TANG DU GU::IRGC 77400-1	IRGC 77400	TANG DU GU		CHINA	China	IRGC 127846	TANG DU GU::IRGC 77400-1				Indica
1518	IRRI	IRIS 313-12232	TE SAN AI 2::IRGC 93355-1	IRGC 93355	TE SAN AI 2		CHINA	China	IRGC 127852	TE SAN AI 2::IRGC 93355-1				Indica
1282	IRRI	IRIS 313-11884	TIAN DAO DAO::IRGC 72837-1	IRGC 72837	TIAN DAO DAO		CHINA	China	IRGC 127857	TIAN DAO DAO::IRGC 72837-1				Indica
1274	IRRI	IRIS 313-11872	TIE ZHONG::IRGC 72321-1	IRGC 72321	TIE ZHONG		CHINA	China	IRGC 127858	TIE ZHONG::IRGC 72321-1				Indica
1627	IRRI	IRIS 313-10502	TON ROO SHUN::IRGC 4572-1	IRGC 4572	TON-ROO-SHUN		CHINA	China	IRGC 127865	TON ROO SHUN::IRGC 4572-1				Indica
1521	IRRI	IRIS 313-12237	WUGU::IRGC 93479-1	IRGC 93479	WUGU		CHINA	China	IRGC 127893	WUGU::IRGC 93479-1				Indica
1202	IRRI	IRIS 313-11805	XI HONG GU::IRGC 70416-1	IRGC 70416	XI HONG GU		CHINA	China	IRGC 127895	XI HONG GU::IRGC 70416-1				Indica
1347	IRRI	IRIS 313-11954	XIA HONG GU::IRGC 76803-1	IRGC 76803	XIA HONG GU		CHINA	China	IRGC 128504	XIA HONG GU::IRGC 76803-1				Indica
1396	IRRI	IRIS 313-12010	YAN ZHAN::IRGC 79740-1	IRGC 79740	YAN ZHAN		CHINA	China	IRGC 127900	YAN ZHAN::IRGC 79740-1				Indica
1283	IRRI	IRIS 313-11885	YANG WAN XIAN::IRGC 72886-1	IRGC 72886	YANG WAN XIAN		CHINA	China	IRGC 127899	YANG WAN XIAN::IRGC 72886-1				Indica
1348	IRRI	IRIS 313-11955	YE DA GU::IRGC 76834-1	IRGC 76834	YE DA GU		CHINA	China	IRGC 127901	YE DA GU::IRGC 76834-1				Indica
1301	IRRI	IRIS 313-11910	YU HE HONG::IRGC 74266-1	IRGC 74266	YU HE HONG		CHINA	China	IRGC 127907	YU HE HONG::IRGC 74266-1				Indica
1397	IRRI	IRIS 313-12011	YU TOU ZHONG::IRGC 79749-1	IRGC 79749	YU TOU ZHONG		CHINA	China	IRGC 128510	YU TOU ZHONG::IRGC 79749-1				Indica
1302	IRRI	IRIS 313-11911	YUN NAN ZHAN::IRGC 74272-1	IRGC 74272	YUN NAN ZHAN		CHINA	China	IRGC 127908	YUN NAN ZHAN::IRGC 74272-1				Indica
1398	IRRI	IRIS 313-12012	ZAO LENG SHUI ZHAN::IRGC 79756-1	IRGC 79756	ZAO LENG SHUI ZHAN		CHINA	China	IRGC 127910	ZAO LENG SHUI ZHAN::IRGC 79756-1				Indica
1362	IRRI	IRIS 313-11968	ZHAO DAN AI::IRGC 77422-1	IRGC 77422	ZHAO DAN AI		CHINA	China	IRGC 127913	ZHAO DAN AI::IRGC 77422-1				Indica
230	IRRI	IRIS 313-8859	E ZI 96::IRGC 70188-1-1	IRGC 70188	E ZI 96		CHINA	China	IRGC 125738	E ZI 96::IRGC 70188-1	19690918	15304290	3.17564	Intermediate type
57	IRRI	IRIS 313-9140	81 A 32::IRGC 60162-1-1	IRGC 60162	81 A 32		CHINA	China	IRGC 125631	81 A 32::IRGC 60162-1	40005478	40005478	8.30114	Intermediate type
1164	IRRI	IRIS 313-11753	XIANG CHANG ZAO::IRGC 68268-1	IRGC 68268	XIANG CHANG ZAO		CHINA	China	IRGC 127894	XIANG CHANG ZAO::IRGC 68268-1				Intermediate type
1668	IRRI	IRIS 313-10562	SENG CHUI LIN::IRGC 7313-1	IRGC 7313	SENG-CHUI-LIN		CHINA	China	IRGC 128463	SENG CHUI LIN::IRGC 7313-1				Japonica
1616	IRRI	IRIS 313-10459	PI 160862-1::IRGC 1452-1	IRGC 1452			CHINA	China						Japonica
577	IRRI	IRIS 313-9468	NONG KE::IRGC 59807-1-1	IRGC 59807	NONG KE		CHINA	China	IRGC 125856	NONG KE::IRGC 59807-1	43995996	38181552	7.92267	Temperate japonica
573	IRRI	IRIS 313-9233	CHUNG YI::IRGC 1427-1-1	IRGC 1427	CHUNG YI		CHINA	China	IRGC 125709	CHUNG YI::IRGC 1427-1	49973432	46395832	9.62714	Temperate japonica
581	IRRI	IRIS 313-9725	DA DAO TOU::IRGC 59499-1-1	IRGC 59499	DA DAO TOU		CHINA	China	IRGC 125718	DA DAO TOU::IRGC 59499-1	48827832	48827832	10.1318	Temperate japonica
1016	IRRI	IRIS 313-11574	HEI TOU HONG::IRGC 59595-1	IRGC 59595	HEI TOU HONG		CHINA	China	IRGC 128307	HEI TOU HONG::IRGC 59595-1	49862336	49862336	10.3464	Temperate japonica
1025	IRRI	IRIS 313-11585	ACC 1286::IRGC 60116-1	IRGC 60116			CHINA	China	IRGC 127104	ACC 1286::IRGC 60116-1	50293140	50293140	10.4358	Temperate japonica
1019	IRRI	IRIS 313-11577	LANG QIAN CHE::IRGC 59730-1	IRGC 59730	LANG QIAN CHE		CHINA	China	IRGC 127551	LANG QIAN CHE::IRGC 59730-1	51408896	51408896	10.6673	Temperate japonica
615	IRRI	IRIS 313-8481	DAN YAN NUO::IRGC 4860-1-1	IRGC 4860	DAN-YAN-NUO		CHINA	China	IRGC 126198	DAN YAN NUO::IRGC 4860-1	52258938	52258938	10.8437	Temperate japonica
1015	IRRI	IRIS 313-11573	GAO LIANG ZAO::IRGC 59563-1	IRGC 59563	GAO LIANG ZAO		CHINA	China	IRGC 127379	GAO LIANG ZAO::IRGC 59563-1	54602468	54602468	11.33	Temperate japonica
1012	IRRI	IRIS 313-11570	GENG 77-4::IRGC 59321-1	IRGC 59321	GENG 77-4		CHINA	China	IRGC 127383	GENG 77-4::IRGC 59321-1	54979302	54979302	11.4082	Temperate japonica
1077	IRRI	IRIS 313-11653	MA SHE 8::IRGC 62750-1	IRGC 62750	MA SHE 8		CHINA	China	IRGC 128384	MA SHE 8::IRGC 62750-1	65939604	65939604	13.6825	Temperate japonica
1022	IRRI	IRIS 313-11580	TAI ZHOU XIAN::IRGC 59912-1	IRGC 59912	TAI ZHOU XIAN		CHINA	China	IRGC 127840	TAI ZHOU XIAN::IRGC 59912-1	68005748	68005748	14.1112	Temperate japonica
1023	IRRI	IRIS 313-11582	WAN GENG BAI DAO TOU::IRGC 59948-1	IRGC 59948	WAN GENG BAI DAO TOU		CHINA	China	IRGC 128499	WAN GENG BAI DAO TOU::IRGC 59948-1	74490716	74490716	15.4568	Temperate japonica
1076	IRRI	IRIS 313-11652	GONG SHE 9::IRGC 62693-1	IRGC 62693	GONG SHE 9		CHINA	China	IRGC 128303	GONG SHE 9::IRGC 62693-1	138213290	132284669	27.4491	Temperate japonica
1159	IRRI	IRIS 313-11747	E 4197::IRGC 68004-1	IRGC 68004	E 4197		CHINA	China	IRGC 127350	E 4197::IRGC 68004-1	135546582	132435414	27.4803	Temperate japonica
1075	IRRI	IRIS 313-11651	FEI ZHAO 12::IRGC 62683-1	IRGC 62683	FEI ZHAO 12		CHINA	China	IRGC 128291	FEI ZHAO 12::IRGC 62683-1	170008504	159432818	33.0823	Temperate japonica
2241	IRRI	IRIS 313-11202	4583::IRGC 36894-1	IRGC 36894	4583		CHINA	China	IRGC 127920	4583::IRGC 36894-2				Temperate japonica
2239	IRRI	IRIS 313-11201	CHING HSI 15::IRGC 36852-1	IRGC 36852	CHING-HSI 15		CHINA	China		CHING HSI 15::IRGC 36852-1				Temperate japonica
1299	IRRI	IRIS 313-11908	DUAN SHEN ZI::IRGC 73962-1	IRGC 73962	DUAN SHEN ZI		CHINA	China	IRGC 128284	DUAN SHEN ZI::IRGC 73962-1				Temperate japonica
1279	IRRI	IRIS 313-11800	FAN GENG 6::IRGC 70243-1	IRGC 70243	FAN GENG 6		CHINA	China		FAN GENG 6::IRGC 70243-1				Temperate japonica
1665	IRRI	IRIS 313-10559	FI LAI FENG::IRGC 7288-1	IRGC 7288	FI-LAI-FENG		CHINA	China	IRGC 127369	FI LAI FENG::IRGC 7288-1				Temperate japonica
1435	IRRI	IRIS 313-12054	HUA 24::IRGC 82127-1	IRGC 82127	HUA 24		CHINA	China	IRGC 128312	HUA 24::IRGC 82127-1				Temperate japonica
1199	IRRI	IRIS 313-11802	JIE CAO ZHAN::IRGC 70305-1	IRGC 70305	JIE CAO ZHAN		CHINA	China	IRGC 127460	JIE CAO ZHAN::IRGC 70305-1				Temperate japonica
1440	IRRI	IRIS 313-12059	LIGEN 2::IRGC 82398-1	IRGC 82398	LIGEN 2		CHINA	China	IRGC 128364	LIGEN 2::IRGC 82398-1				Temperate japonica
1441	IRRI	IRIS 313-12060	LIJIAN 942::IRGC 82399-1	IRGC 82399	LIJIAN 942		CHINA	China	IRGC 128365	LIJIAN 942::IRGC 82399-1				Temperate japonica
1663	IRRI	IRIS 313-10558	LITCHIKIANG::IRGC 7287-1	IRGC 7287	LITCHIKIANG		CHINA	China	IRGC 128367	LITCHIKIANG::IRGC 7287-1				Temperate japonica
1613	IRRI	IRIS 313-10453	LU TAO 2::IRGC 1175-1	IRGC 1175	LU TAO 2		CHINA	China	IRGC 128371	LU TAO 2::IRGC 1175-1				Temperate japonica
1324	IRRI	IRIS 313-11931	PEI ZAO 15::IRGC 75247-1	IRGC 75247	PEI ZAO 15		CHINA	China		PEI ZAO 15::IRGC 75247-1				Temperate japonica
1689	IRRI	IRIS 313-10583	TSAO SIAO PEH TAO::IRGC 8265-1	IRGC 8265	TSAO-SIAO-PEH-TAO		CHINA	China	IRGC 128194	TSAO SIAO PEH TAO::IRGC 8265-2				Temperate japonica
1442	IRRI	IRIS 313-12061	YUNLEN 13::IRGC 82402-1	IRGC 82402	YUNLEN 13		CHINA	China	IRGC 128509	YUNLEN 13::IRGC 82402-1				Temperate japonica
94	IRRI	IRIS 313-9724	AI DA ZHONG::IRGC 59348-1-1	IRGC 59348	AI DA ZHONG		CHINA	China						Temperate japonica
623	IRRI	IRIS 313-8387	FU LI HONG::IRGC 70250-1-1	IRGC 70250	FU LI HONG		CHINA	China	IRGC 125610	FU LI HONG::IRGC 70250-1	31017176	28257208	5.86337	Tropical japonica
420	IRRI	IRIS 313-10190	DENG DENG QI::IRGC 72036-1-1	IRGC 72036	DENG DENG QI		CHINA	China	IRGC 125726	DENG DENG QI::IRGC 72036-1	54695722	54695722	11.3494	Tropical japonica
1146	IRRI	IRIS 313-11735	YI LI ZHONG::IRGC 67382-1	IRGC 67382	YI LI ZHONG		CHINA	China	IRGC 127904	YI LI ZHONG::IRGC 67382-1	56805250	56805250	11.7871	Tropical japonica
679	IRRI	IRIS 313-10228	HAN NUO::IRGC 82350-1-1	IRGC 82350	HAN NUO		CHINA	China	IRGC 125758	HAN NUO::IRGC 82350-1	68819570	68819570	14.2801	Tropical japonica
947	IRRI	IRIS 313-8140	SANGHAI::GERVEX 1264-C1-G1		SHANGAI		China	China	IRGC 122241	SANGHAI::GERVEX 1264-C1	70082558	70082558	14.5421	Tropical japonica
1048	IRRI	IRIS 313-11622	JUAN YE LAI::IRGC 61825-1	IRGC 61825	JUAN YE LAI		CHINA	China	IRGC 127467	JUAN YE LAI::IRGC 61825-1	80337192	80337192	16.67	Tropical japonica
1241	IRRI	IRIS 313-11796	DU GEN CHUAN::IRGC 70083-1	IRGC 70083	DU GEN CHUAN		CHINA	China	IRGC 127345	DU GEN CHUAN::IRGC 70083-1				Tropical japonica
1205	IRRI	IRIS 313-11808	R 762::IRGC 70531-1	IRGC 70531	R 762		COLOMBIA	Colombia	IRGC 128444	R 762::IRGC 70531-1				Aus/boro
13	IRRI	IRIS 313-15908	COLOMBIA XXI::G1-1		COLOMBIA XXI		Colombia	Colombia	IRGC 126955	COLOMBIA XXI::G1	132393262	102159725	21.1981	Basmati/sadri
173	IRRI	IRIS 313-10399	IRGA 346-111-2-1F::IRGC 117341-1-1	IRGC 117341	IRGA 346-111-2-1F		COLOMBIA	Colombia	IRGC 120992	IRGA 346-111-2-1F::IRGC 117341-1	37939354	28757834	5.96725	Indica
452	IRRI	IRIS 313-10401	IRGA 370-42-1-1F-C-1::IRGC 117343-1-1	IRGC 117343	IRGA 370-42-1-1F-C-1		COLOMBIA	Colombia	IRGC 125989	IRGA 370-42-1-1F-C-1::IRGC 117343-1	32478706	32478706	6.73933	Indica
132	IRRI	IRIS 313-10400	IRGA 370-38-1-1F-C4-2::IRGC 117342-1-1	IRGC 117342	IRGA 370-38-1-1F-C4-2		COLOMBIA	Colombia	IRGC 125988	IRGA 370-38-1-1F-C4-2::IRGC 117342-1	37265218	37265218	7.73253	Indica
554	IRRI	IRIS 313-10398	IRGA 318-11-9-2A::IRGC 117340-1-1	IRGC 117340	IRGA 318-11-9-2A		COLOMBIA	Colombia	IRGC 126030	IRGA 318-11-9-2A::IRGC 117340-1	46315168	42445410	8.80742	Indica
453	IRRI	IRIS 313-10402	IRGA 411-1-6-1F-A::IRGC 117344-1-1	IRGC 117344	IRGA 411-1-6-1F-A		COLOMBIA	Colombia	IRGC 125990	IRGA 411-1-6-1F-A::IRGC 117344-1	51601404	51601404	10.7073	Indica
174	IRRI	IRIS 313-10403	IRGA 659-1-2-2-2::IRGC 117345-1-1	IRGC 117345	IRGA 659-1-2-2-2		COLOMBIA	Colombia	IRGC 120993	IRGA 659-1-2-2-2::IRGC 117345-1	59241306	53149165	11.0285	Indica
164	IRRI	IRIS 313-10300	CT 9506-18-7-1T-2::IRGC 116973-1-1	IRGC 116973	CT 9506-18-7-1T-2		COLOMBIA	Colombia	IRGC 125960	CT 9506-18-7-1T-2::IRGC 116973-1	54150792	54150792	11.2363	Indica
172	IRRI	IRIS 313-10397	IRGA 318-11-6-9-2B::IRGC 117339-1-1	IRGC 117339	IRGA 318-11-6-9-2B		COLOMBIA	Colombia	IRGC 120991	IRGA 318-11-6-9-2B::IRGC 117339-1	92830172	82914626	17.2048	Indica
381	IRRI	IRIS 313-9966	CICA 9::IRGC 53079-1-1	IRGC 53079	CICA 9		COLOMBIA	Colombia	IRGC 125713	CICA 9::IRGC 53079-1	86969288	86969288	18.0461	Indica
171	IRRI	IRIS 313-10352	CT 9737-6-1-1-2-2P-M::IRGC 117330-1-1	IRGC 117330	CT 9737-6-1-1-2-2P-M		COLOMBIA	Colombia	IRGC 120922	CT 9737-6-1-1-2-2P-M::IRGC 117330-1	87574570	87574570	18.1717	Indica
799	IRRI	IRIS 313-7665	CT 6510-24-1-2::C1-G1		CT 6510-24-1-2		Colombia	Colombia	IRGC 122025	CT 6510-24-1-2::C1				Indica
1	IRRI	IRIS 313-15896	FEDEARROZ 50::G1-1		FEDEARROZ 50		Colombia	Colombia	IRGC 126957	FEDEARROZ 50::G1				Indica
1204	IRRI	IRIS 313-11807	R 582::IRGC 70504-1	IRGC 70504	R 582		COLOMBIA	Colombia	IRGC 127757	R 582::IRGC 70504-1				Indica
887	IRRI	IRIS 313-8160	CT 58::GERVEX 1491-C1-G1		CT 58		Colombia	Colombia	IRGC 122024	CT 58::GERVEX 1491-C1	52744240	52744240	10.9444	Japonica
885	IRRI	IRIS 313-8158	CT 23::GERVEX 1488-C1-G1		CT 23		Colombia	Colombia	IRGC 122022	CT 23::GERVEX 1488-C1	61322568	61322568	12.7244	Temperate japonica
886	IRRI	IRIS 313-8159	CT 36::GERVEX 1489-C1-G1		CT 36		Colombia	Colombia	IRGC 122023	CT 36::GERVEX 1489-C1	67176040	67176040	13.939	Temperate japonica
899	IRRI	IRIS 313-11434	FORTUNA BLANCO (SAN MARCOS)::IRGC 50764-1	IRGC 50764	FORTUNA BLANCO(SAN MARCOS)		COLOMBIA	Colombia	IRGC 127370	FORTUNA BLANCO (SAN MARCOS)::IRGC 50764-1	61088872	61088872	12.6759	Tropical japonica
843	IRRI	IRIS 313-7664	CICA 8::C1-G1		CICA 8		Colombia	Colombia	IRGC 122011	CICA 8::C1				Tropical japonica
858	IRRI	IRIS 313-7866	CNA 7\BO\1\1>33-13-6-1::C1-G1		CNA-7\BO\1\1>33-13-6-1		Colombia	Colombia	IRGC 122018	CNA 7\BO\1\1>33-13-6-1::C1				Tropical japonica
53	IRRI	IRIS 313-10272	COLOMBIA 1::IRGC 116970-1-1	IRGC 116970	COLOMBIA 1		COLOMBIA	Colombia	IRGC 125714	COLOMBIA 1::IRGC 116970-1				Tropical japonica
870	IRRI	IRIS 313-7868	CT 13582-15-5-M::C1-G1		CT13582-15-5-M		Colombia	Colombia	IRGC 122021	CT 13582-15-5-M::C1				Tropical japonica
431	IRRI	IRIS 313-10247	AMISTAD 82::IRGC 116954-1-1	IRGC 116954	AMISTAD 82		CUBA	Cuba	IRGC 125949	AMISTAD 82::IRGC 116954-1	52714862	47624412	9.88207	Indica
905	IRRI	IRIS 313-11439	NIRA PRIETO::IRGC 51145-1	IRGC 51145	NIRA PRIETO		CUBA	Cuba	IRGC 127680	NIRA PRIETO::IRGC 51145-1	48280422	48280422	10.0182	Indica
434	IRRI	IRIS 313-10271	IA CUBA 17::IRGC 116990-1-1	IRGC 116990	IA CUBA 17		CUBA	Cuba	IRGC 125966	IA CUBA 17::IRGC 116990-1	61333610	61333610	12.7267	Indica
437	IRRI	IRIS 313-10293	ECIA 24-107-1::IRGC 116978-1-1	IRGC 116978	ECIA 24-107-1		CUBA	Cuba	IRGC 125962	ECIA 24-107-1::IRGC 116978-1	44191206	44191206	9.16968	Japonica
436	IRRI	IRIS 313-10279	JUMA 62::IRGC 117011-1-1	IRGC 117011	JUMA 62		DOMINICAN REPUBLIC	Dominican Republic	IRGC 126066	JUMA 62::IRGC 117011-1	61669252	61669252	12.7964	Indica
441	IRRI	IRIS 313-10307	INIAP 6::IRGC 117002-1-1	IRGC 117002	INIAP 6		ECUADOR	Ecuador	IRGC 127050	INIAP 6::IRGC 117002-1	63020158	63020158	13.0767	Indica
91	IRRI	IRIS 313-10158	PICO NEGRO::IRGC 55849-1-1	IRGC 55849	PICO NEGRO		ECUADOR	Ecuador	IRGC 126080	PICO NEGRO::IRGC 55849-1	76321996	76321996	15.8368	Indica
442	IRRI	IRIS 313-10314	INIAP 10::IRGC 117000-1-1	IRGC 117000	INIAP 10		ECUADOR	Ecuador	IRGC 125969	INIAP 10::IRGC 117000-1	62477730	62477730	12.9641	Tropical japonica
970	IRRI	IRIS 313-11513	CHATO::IRGC 55825-1	IRGC 55825	CHATO		ECUADOR	Ecuador	IRGC 127269	CHATO::IRGC 55825-1	70659006	65188162	13.5265	Tropical japonica
937	IRRI	IRIS 313-8218	SAKHA 103::GERVEX 1688-C1-G1		SAKHA 103		Egypt	Egypt	IRGC 122234	SAKHA 103::GERVEX 1688-C1	33511126	30942469	6.42056	Aus/boro
892	IRRI	IRIS 313-8212	GIZA 178::GERVEX 1681-C1-G1		GIZA 178		Egypt	Egypt	IRGC 122060	GIZA 178::GERVEX 1681-C1	66341078	66341078	13.7658	Indica
1402	IRRI	IRIS 313-12016	EX AUBERGE::IRGC 79898-1	IRGC 79898	EX AUBERGE		EGYPT	Egypt						Indica
930	IRRI	IRIS 313-8217	SAKHA 102::GERVEX 1687-C1-G1		SAKHA 102		Egypt	Egypt	IRGC 122233	SAKHA 102::GERVEX 1687-C1	55009806	55009806	11.4145	Japonica
390	IRRI	IRIS 313-10010	LALKA (LAL DHAN)::IRGC 64946-1-1	IRGC 64946	LALKA(LAL DHAN)		FIJI	Fiji	IRGC 125818	LALKA (LAL DHAN)::IRGC 64946-1	125388404	101776357	21.1186	Indica
904	IRRI	IRIS 313-8215	MERLE::GERVEX 1685-C1-G1		MERLE		France	France	IRGC 122168	MERLE::GERVEX 1685-C1	44266944	44266944	9.18539	Basmati/sadri
888	IRRI	IRIS 313-8167	DELTA::GERVEX 1519-C1-G1		DELTA		France	France	IRGC 122303	DELTA::GERVEX 1519-C1	75468670	75468670	15.6597	Indica
880	IRRI	IRIS 313-8168	ARLESIENNE::GERVEX 1530-C1-G1		ARLESIENNE		France	France	IRGC 121968	ARLESIENNE::GERVEX 1530-C1	82215700	82215700	17.0598	Intermediate type
883	IRRI	IRIS 313-8165	CIGALON::GERVEX 1514-C1-G1		CIGALON		France	France	IRGC 122013	CIGALON::GERVEX 1514-C1	42227876	42227876	8.76228	Temperate japonica
881	IRRI	IRIS 313-8166	CALENDAL::GERVEX 1516-C1-G1		CALENDAL		France	France	IRGC 121995	CALENDAL::GERVEX 1516-C1	71431046	71431046	14.8219	Temperate japonica
45	IRRI	IRIS 313-8399	68-2::IRGC 14546-1-1	IRGC 14546	68-2		FRANCE	France	IRGC 126113	68-2::IRGC 14546-1				Temperate japonica
633	IRRI	IRIS 313-8876	DELITUS::IRGC 5769-1-1	IRGC 5769	DELITUS		FRANCE	France	IRGC 125725	DELITUS::IRGC 5769-1	55893648	55893648	11.5979	Tropical japonica
893	IRRI	IRIS 313-8213	GRAAL::GERVEX 1682-C1-G1		GRAAL		France	France	IRGC 122070	GRAAL::GERVEX 1682-C1	63114362	63114362	13.0962	Tropical japonica
894	IRRI	IRIS 313-8170	MEJANES 2::GERVEX 1560-C1-G1		MEJANES 2		France	France	IRGC 122166	MEJANES 2::GERVEX 1560-C1	67382526	67382526	13.9819	Tropical japonica
396	IRRI	IRIS 313-10045	BANTA TIMA::IRGC 69474-1-1	IRGC 69474	BANTA TIMA		GAMBIA	Gambia	IRGC 125673	BANTA TIMA::IRGC 69474-1	45746814	45746814	9.49246	Indica
531	IRRI	IRIS 313-9294	AUS 78-62::IRGC 69456-1-1	IRGC 69456	AUS 78-62		GAMBIA	Gambia		AUS 78-62::IRGC 69456-1	151492208	116797455	24.2355	Indica
1182	IRRI	IRIS 313-11773	AUS 78-125::IRGC 69464-1	IRGC 69464	AUS 78-125		GAMBIA	Gambia		AUS 78-125::IRGC 69464-1				Indica
1229	IRRI	IRIS 313-11830	KANDEKE YAIGAITI::IRGC 70961-1	IRGC 70961	KANDEKE YAIGAITI		GAMBIA	Gambia		KANDEKE YAIGAITI::IRGC 70961-1				Indica
1187	IRRI	IRIS 313-11783	MAMA TABALI::IRGC 69720-1	IRGC 69720	MAMA TABALI		GAMBIA	Gambia		MAMA TABALI::IRGC 69720-1				Indica
1190	IRRI	IRIS 313-11786	N'YA NOFF::IRGC 69749-1	IRGC 69749	N'YA NOFF		GAMBIA	Gambia	IRGC 128411	N'YA NOFF::IRGC 69749-1				Indica
1191	IRRI	IRIS 313-11787	TANDAKAY FINGO::IRGC 69793-1	IRGC 69793	TANDAKAY FINGO		GAMBIA	Gambia	IRGC 127845	TANDAKAY FINGO::IRGC 69793-1				Indica
597	IRRI	IRIS 313-9964	WIR 1951::IRGC 51643-1-1	IRGC 51643	WIR1951		GEORGIA	Georgia	IRGC 125938	WIR 1951::IRGC 51643-1	68021192	68021192	14.1144	Temperate japonica
982	IRRI	IRIS 313-11536	WIR 2091::IRGC 57536-1	IRGC 57536			GEORGIA	Georgia	IRGC 128502	WIR 2091::IRGC 57536-1	50654880	50654880	10.5109	Tropical japonica
197	IRRI	IRIS 313-8514	DAA MANSA::IRGC 67559-1-1	IRGC 67559	DAA MANSA		GHANA	Ghana	IRGC 126196	DAA MANSA::IRGC 67559-1	31414952	23454350	4.86678	Indica
1151	IRRI	IRIS 313-11739	NAKPUI::IRGC 67594-1	IRGC 67594	NAKPUI		GHANA	Ghana	IRGC 128398	NAKPUI::IRGC 67594-1	113149276	107911693	22.3917	Indica
1152	IRRI	IRIS 313-11740	UGAGA::IRGC 67604-1	IRGC 67604	UGAGA		GHANA	Ghana	IRGC 127872	UGAGA::IRGC 67604-1	168326108	161232384	33.4557	Indica
1403	IRRI	IRIS 313-12017	EX SANDEMA::IRGC 79964-1	IRGC 79964	EX SANDEMA		GHANA	Ghana	IRGC 127364	EX SANDEMA::IRGC 79964-1				Indica
1307	IRRI	IRIS 313-11915	IB 95::IRGC 74677-1	IRGC 74677	IB95		GHANA	Ghana	IRGC 128316	IB 95::IRGC 74677-1				Tropical japonica
732	IRRI	IRIS 313-8216	ROXANI::GERVEX 1686-C1-G1		ROXANI		Greece	Greece	IRGC 122222	ROXANI::GERVEX 1686-C1	32179088	32179088	6.67716	Indica
662	IRRI	IRIS 313-10062	REA::IRGC 73031-1-1	IRGC 73031	REA		GREECE	Greece	IRGC 126141	REA::IRGC 73031-1	51532836	51532836	10.6931	Japonica
711	IRRI	IRIS 313-8209	ALEXANDROS::GERVEX 1678-C1-G1		ALEXANDROS		Greece	Greece	IRGC 121962	ALEXANDROS::GERVEX 1678-C1	35304166	35304166	7.32561	Temperate japonica
717	IRRI	IRIS 313-8214	MELAS::GERVEX 1684-C1-G1		MELAS		Greece	Greece	IRGC 122167	MELAS::GERVEX 1684-C1	63220102	63220102	13.1182	Temperate japonica
131	IRRI	IRIS 313-10274	ICTA CRISPO 38::IRGC 116994-1-1	IRGC 116994	ICTA CRISPO 38		GUATEMALA	Guatemala	IRGC 125967	ICTA CRISPO 38::IRGC 116994-1	29605140	29605140	6.14307	Indica
379	IRRI	IRIS 313-9940	TIKAL 3::IRGC 50649-1-1	IRGC 50649	TIKAL 3		GUATEMALA	Guatemala	IRGC 125923	TIKAL 3::IRGC 50649-1	45783102	45783102	9.49999	Indica
435	IRRI	IRIS 313-10275	ICTA MOTAGUA::IRGC 116995-1-1	IRGC 116995	ICTA MOTAGUA		GUATEMALA	Guatemala	IRGC 125968	ICTA MOTAGUA::IRGC 116995-1	59723958	59723958	12.3927	Indica
842	IRRI	IRIS 313-7922	IRAT 234::C1-G1		IRAT 234		GUF-BRA	French Guiana	IRGC 122119	IRAT 234::C1				Tropical japonica
1041	IRRI	IRIS 313-11615	MANARE (PHOM)::IRGC 61437-1	IRGC 61437	MANARE(PHOM)		GUINEA	Guinea		MANARE (PHOM)::IRGC 61437-1	85851632	85851632	17.8142	Aus/boro
986	IRRI	IRIS 313-11540	PATIE ROUGE::IRGC 57686-1	IRGC 57686	PATIE ROUGE		GUINEA	Guinea	IRGC 128428	PATIE ROUGE::IRGC 57686-1	59034084	59034084	12.2496	Indica
501	IRRI	IRIS 313-8681	KOLITONDO::IRGC 66497-1-1	IRGC 66497	KOLITONDO		GUINEA	Guinea			91547232	91547232	18.9961	Indica
1127	IRRI	IRIS 313-11716	SOSSOKA::IRGC 66478-1	IRGC 66478	SOSSOKA		GUINEA	Guinea	IRGC 127822	SOSSOKA::IRGC 66478-1	132761162	129286317	26.8269	Indica
1134	IRRI	IRIS 313-11723	DISSIGBE::IRGC 66916-1	IRGC 66916	DISSIGBE		GUINEA	Guinea	IRGC 127320	DISSIGBE::IRGC 66916-1	213639736	204408734	42.4148	Indica
1135	IRRI	IRIS 313-11724	KONYAN::IRGC 66931-1	IRGC 66931	KONYAN		GUINEA	Guinea	IRGC 127531	KONYAN::IRGC 66931-1	125653738	117728201	24.4286	Temperate japonica
54	IRRI	IRIS 313-8769	KOSAGI::IRGC 57692-1-1	IRGC 57692	KOSAGI		GUINEA	Guinea	IRGC 126225	KOSAGI::IRGC 57692-1	44582670	44582670	9.2509	Tropical japonica
385	IRRI	IRIS 313-9986	SOM DIGUIME::IRGC 56751-1-1	IRGC 56751	SOM DIGUIME		GUINEA-BISSAU	Guinea-Bissau	IRGC 126168	SOM DIGUIME::IRGC 56751-1	57233356	57233356	11.8759	Indica
974	IRRI	IRIS 313-11525	DIAMBARANG::IRGC 56726-1	IRGC 56726	DIAMBARANG		GUINEA-BISSAU	Guinea-Bissau	IRGC 127319	DIAMBARANG::IRGC 56726-1	29689410	27343980	5.67388	Tropical japonica
705	IRRI	IRIS 313-8687	KEREN FENHO::IRGC 56735-1-1	IRGC 56735	KEREN FENHO		GUINEA-BISSAU	Guinea-Bissau	IRGC 126329	KEREN FENHO::IRGC 56735-1	71398498	71398498	14.8152	Tropical japonica
1649	IRRI	IRIS 313-10541	IACA ESCURO::IRGC 6636-1	IRGC 6636	IACA ESCURO		GUINEA-BISSAU	Guinea-Bissau		IACA ESCURO::IRGC 6636-1				Tropical japonica
1126	IRRI	IRIS 313-11714	CHAMPION::IRGC 66327-1	IRGC 66327	CHAMPION		GUYANA	Guyana	IRGC 127256	CHAMPION::IRGC 66327-1	48593802	48593802	10.0832	Indica
479	IRRI	IRIS 313-10318	RUSTIC::IRGC 117026-1-1	IRGC 117026	RUSTIC		GUYANA	Guyana	IRGC 126085	RUSTIC::IRGC 117026-1	50197872	50197872	10.4161	Indica
544	IRRI	IRIS 313-9935	MEKENZIE SMALL::IRGC 49895-1-1	IRGC 49895	MEKENZIE SMALL		GUYANA	Guyana	IRGC 126167	MEKENZIE SMALL::IRGC 49895-1	76382080	70827381	14.6967	Indica
116	IRRI	IRIS 313-8745	SD 120 SELN (CI 12320)::IRGC 1667-1-1	IRGC 1667	SD120 SELN (CI 12320)		HAITI	Haiti	IRGC 126087	SD 120 SELN (CI 12320)::IRGC 1667-1	70489296	70489296	14.6265	Indica
1708	IRRI	IRIS 313-10614	HAM MOON::IRGC 9135-1	IRGC 9135	HAM MOON		HONG KONG	Hong Kong	IRGC 128049	HAM MOON::IRGC 9135-2				Indica
48	IRRI	IRIS 313-9814	AMARELO::IRGC 9389-1-1	IRGC 9389	AMARELO		HUNGARY	Hungary	IRGC 121249	AMARELO::IRGC 9389-1				Intermediate type
616	IRRI	IRIS 313-10242	H 305-84::IRGC 116988-1-1	IRGC 116988	H 305-84		HUNGARY	Hungary	IRGC 127074	H 305-84::IRGC 116988-1	49738210	49738210	10.3207	Temperate japonica
586	IRRI	IRIS 313-9813	SZANISZLO 2::IRGC 9353-1-1	IRGC 9353	SZANISZLO 2		HUNGARY	Hungary	IRGC 125908	SZANISZLO 2::IRGC 9353-1	62634652	57571791	11.9461	Temperate japonica
768	IRRI	IRIS 313-8171	AUZGUSTA::GERVEX 1634-C1-G1		AUGUSTZA		Hungary	Hungary	IRGC 121972	AUZGUSTA::GERVEX 1634-C1	57727210	57727210	11.9784	Temperate japonica
137	IRRI	IRIS 313-9811	KOPANCSI KEREK::IRGC 9305-1-1	IRGC 9305	KOPANCSI KEREK		HUNGARY	Hungary	IRGC 125808	KOPANCSI KEREK::IRGC 9305-1	44341068	44341068	9.20077	Tropical japonica
96	IRRI	IRIS 313-9880	PI 282203::IRGC 16292-1-1	IRGC 16292	SZEGEDI SZAKALLAS 28		HUNGARY	Hungary	IRGC 121471	PI 282203::IRGC 16292-1				Tropical japonica
108	IRRI	IRIS 313-8498	ARC 7091::IRGC 20491-1-1	IRGC 20491	ARC 7091		INDIA	India	IRGC 126176	ARC 7091::IRGC 20491-1	19370540	19370540	4.01939	Aus/boro
160	IRRI	IRIS 313-9516	NCS 840::IRGC 62530-1-1	IRGC 62530	NCS840		INDIA	India	IRGC 126251	NCS 840::IRGC 62530-1	22043544	22043544	4.57404	Aus/boro
112	IRRI	IRIS 313-9641	BEGUM::IRGC 33990-1-1	IRGC 33990	BEGUM		INDIA	India	IRGC 125602	BEGUM::IRGC 33990-1	28285754	28285754	5.86929	Aus/boro
919	IRRI	IRIS 313-11455	CIPPI::IRGC 52415-1	IRGC 52415	CIPPI		INDIA	India	IRGC 128268	CIPPI::IRGC 52415-1	45223292	45223292	9.38383	Aus/boro
939	IRRI	IRIS 313-11480	PR 106::IRGC 53418-1	IRGC 53418	PR106		INDIA	India	IRGC 127742	PR 106::IRGC 53418-1	46704322	46704322	9.69115	Aus/boro
950	IRRI	IRIS 313-11491	BIR BAHADUR::IRGC 53889-1	IRGC 53889	BIR BAHADUR		INDIA	India	IRGC 127230	BIR BAHADUR::IRGC 53889-1	53781906	49481467	10.2674	Aus/boro
915	IRRI	IRIS 313-11451	KALISAL::IRGC 52324-1	IRGC 52324	KALISAL		INDIA	India	IRGC 128330	KALISAL::IRGC 52324-1	53298182	53298182	11.0594	Aus/boro
914	IRRI	IRIS 313-11449	KODIA PHUL::IRGC 52168-1	IRGC 52168	KODIA PHUL		INDIA	India	IRGC 127526	KODIA PHUL::IRGC 52168-1	53730508	53730508	11.1491	Aus/boro
1035	IRRI	IRIS 313-11600	KOTODESHI::IRGC 60982-1	IRGC 60982	KOTODESHI		INDIA	India	IRGC 128353	KOTODESHI::IRGC 60982-1	53955808	53955808	11.1958	Aus/boro
1038	IRRI	IRIS 313-11603	PANDRI PAREWA::IRGC 61030-1	IRGC 61030	PANDRI PAREWA		INDIA	India	IRGC 128425	PANDRI PAREWA::IRGC 61030-1	55349092	55349092	11.4849	Aus/boro
1042	IRRI	IRIS 313-11616	UPRH 31::IRGC 61503-1	IRGC 61503	UPRH31		INDIA	India	IRGC 127878	UPRH 31::IRGC 61503-1	55443320	55443320	11.5045	Aus/boro
920	IRRI	IRIS 313-11456	KOLAMBA::IRGC 52456-1	IRGC 52456	KOLAMBA		INDIA	India	IRGC 127528	KOLAMBA::IRGC 52456-1	56341708	56341708	11.6909	Aus/boro
918	IRRI	IRIS 313-11454	BARI SUTAR::IRGC 52410-1	IRGC 52410	BARI SUTAR		INDIA	India	IRGC 127211	BARI SUTAR::IRGC 52410-1	56627338	56627338	11.7502	Aus/boro
88	IRRI	IRIS 313-9351	PARA NELLU::IRGC 50009-1-1	IRGC 50009	PARA NELLU		INDIA	India	IRGC 125868	PARA NELLU::IRGC 50009-1	57448590	57448590	11.9206	Aus/boro
1045	IRRI	IRIS 313-11619	UPRH 166::IRGC 61615-1	IRGC 61615	UPRH166		INDIA	India	IRGC 127875	UPRH 166::IRGC 61615-1	58140728	58140728	12.0642	Aus/boro
934	IRRI	IRIS 313-11476	KALIPINCH::IRGC 53271-1	IRGC 53271	KALIPINCH		INDIA	India	IRGC 128329	KALIPINCH::IRGC 53271-1	61807318	61807318	12.825	Aus/boro
1032	IRRI	IRIS 313-11597	BHATA PYAGI::IRGC 60895-1	IRGC 60895	BHATA PYAGI		INDIA	India	IRGC 127222	BHATA PYAGI::IRGC 60895-1	63504352	63504352	13.1772	Aus/boro
1044	IRRI	IRIS 313-11618	UPRH 58::IRGC 61525-1	IRGC 61525	UPRH58		INDIA	India	IRGC 127879	UPRH 58::IRGC 61525-1	73867638	73867638	15.3275	Aus/boro
1043	IRRI	IRIS 313-11617	UPRH 33::IRGC 61505-1	IRGC 61505	UPRH33		INDIA	India	IRGC 128495	UPRH 33::IRGC 61505-1	74188328	74188328	15.3941	Aus/boro
1037	IRRI	IRIS 313-11602	MALCHI::IRGC 61004-1	IRGC 61004	MALCHI		INDIA	India	IRGC 127597	MALCHI::IRGC 61004-1	75944142	75944142	15.7584	Aus/boro
924	IRRI	IRIS 313-11461	VAIKATHARYAN::IRGC 52805-1	IRGC 52805	VAIKATHARYAN		INDIA	India	IRGC 127881	VAIKATHARYAN::IRGC 52805-1	88000906	88000906	18.2602	Aus/boro
917	IRRI	IRIS 313-11453	ZINYA KOLAMBA::IRGC 52402-1	IRGC 52402	ZINYA KOLAMBA		INDIA	India	IRGC 127916	ZINYA KOLAMBA::IRGC 52402-1	143116548	134420637	27.8923	Aus/boro
30	IRRI	IRIS 313-9137	ARC 10100::IRGC 20709-1-1	IRGC 20709	ARC 10100		INDIA	India	IRGC 121185	ARC 10100::IRGC 20709-1				Aus/boro
1905	IRRI	IRIS 313-10854	ARC 10145::IRGC 20744-1	IRGC 20744	ARC 10145		INDIA	India	IRGC 127127	ARC 10145::IRGC 20744-1				Aus/boro
1739	IRRI	IRIS 313-10673	ARC 10843::IRGC 12653-1	IRGC 12653	ARC 10843		INDIA	India	IRGC 127130	ARC 10843::IRGC 12653-1				Aus/boro
1912	IRRI	IRIS 313-10861	ARC 11276::IRGC 21278-1	IRGC 21278	ARC 11276		INDIA	India	IRGC 127134	ARC 11276::IRGC 21278-1				Aus/boro
1920	IRRI	IRIS 313-10869	ARC 11751::IRGC 21614-1	IRGC 21614	ARC 11751		INDIA	India	IRGC 127138	ARC 11751::IRGC 21614-1				Aus/boro
1923	IRRI	IRIS 313-10871	ARC 11777::IRGC 21639-1	IRGC 21639	ARC 11777		INDIA	India	IRGC 127139	ARC 11777::IRGC 21639-1				Aus/boro
1925	IRRI	IRIS 313-10873	ARC 11822::IRGC 21677-1	IRGC 21677	ARC 11822		INDIA	India	IRGC 127140	ARC 11822::IRGC 21677-1				Aus/boro
27	IRRI	IRIS 313-8554	ARC 11959::IRGC 21780-1-1	IRGC 21780	ARC 11959		INDIA	India	IRGC 121188	ARC 11959::IRGC 21780-1				Aus/boro
1927	IRRI	IRIS 313-10875	ARC 12021::IRGC 21837-1	IRGC 21837	ARC 12021		INDIA	India	IRGC 127141	ARC 12021::IRGC 21837-1				Aus/boro
1928	IRRI	IRIS 313-10876	ARC 12067::IRGC 21881-1	IRGC 21881	ARC 12067		INDIA	India	IRGC 127142	ARC 12067::IRGC 21881-1				Aus/boro
1929	IRRI	IRIS 313-10877	ARC 12079::IRGC 21888-1	IRGC 21888	ARC 12079		INDIA	India	IRGC 127143	ARC 12079::IRGC 21888-1				Aus/boro
1930	IRRI	IRIS 313-10878	ARC 12101::IRGC 21907-1	IRGC 21907	ARC 12101		INDIA	India	IRGC 127144	ARC 12101::IRGC 21907-1				Aus/boro
1931	IRRI	IRIS 313-10879	ARC 12124::IRGC 21929-1	IRGC 21929	ARC 12124		INDIA	India	IRGC 127145	ARC 12124::IRGC 21929-1				Aus/boro
1935	IRRI	IRIS 313-10882	ARC 12433::IRGC 22064-1	IRGC 22064	ARC 12433		INDIA	India	IRGC 127146	ARC 12433::IRGC 22064-1				Aus/boro
1945	IRRI	IRIS 313-10891	ARC 12867::IRGC 22401-1	IRGC 22401	ARC 12867		INDIA	India	IRGC 127148	ARC 12867::IRGC 22401-1				Aus/boro
1946	IRRI	IRIS 313-10892	ARC 12920::IRGC 22450-1	IRGC 22450	ARC 12920		INDIA	India	IRGC 127149	ARC 12920::IRGC 22450-1				Aus/boro
1948	IRRI	IRIS 313-10894	ARC 13204::IRGC 22558-1	IRGC 22558	ARC 13204		INDIA	India	IRGC 127150	ARC 13204::IRGC 22558-1				Aus/boro
1969	IRRI	IRIS 313-10896	ARC 13276::IRGC 22622-1	IRGC 22622	ARC 13276		INDIA	India	IRGC 127946	ARC 13276::IRGC 22622-2				Aus/boro
2336	IRRI	IRIS 313-11298	ARC 13544::IRGC 42743-1	IRGC 42743	ARC 13544		INDIA	India	IRGC 127152	ARC 13544::IRGC 42743-1				Aus/boro
2309	IRRI	IRIS 313-11265	ARC 14150::IRGC 41435-1	IRGC 41435	ARC 14150		INDIA	India		ARC 14150::IRGC 41435-2				Aus/boro
2374	IRRI	IRIS 313-11272	ARC 14756::IRGC 41736-1	IRGC 41736	ARC 14756		INDIA	India	IRGC 127153	ARC 14756::IRGC 41736-1				Aus/boro
2396	IRRI	IRIS 313-11274	ARC 14901::IRGC 41811-1	IRGC 41811	ARC 14901		INDIA	India	IRGC 127155	ARC 14901::IRGC 41811-1				Aus/boro
2313	IRRI	IRIS 313-11277	ARC 15129::IRGC 41938-1	IRGC 41938	ARC 15129		INDIA	India	IRGC 127157	ARC 15129::IRGC 41938-1				Aus/boro
1896	IRRI	IRIS 313-10845	ARC 5756::IRGC 20220-1	IRGC 20220	ARC 5756		INDIA	India		ARC 5756::IRGC 20220-2				Aus/boro
1899	IRRI	IRIS 313-10849	ARC 7001::IRGC 20436-1	IRGC 20436	ARC 7001		INDIA	India	IRGC 127166	ARC 7001::IRGC 20436-1				Aus/boro
1903	IRRI	IRIS 313-10852	ARC 7336::IRGC 20606-1	IRGC 20606	ARC 7336		INDIA	India	IRGC 127169	ARC 7336::IRGC 20606-1				Aus/boro
2328	IRRI	IRIS 313-11291	ARC 7425::IRGC 42538-1	IRGC 42538	ARC 7425		INDIA	India	IRGC 127170	ARC 7425::IRGC 42538-1				Aus/boro
2389	IRRI	IRIS 313-11348	AUS PADDY (RED)::IRGC 44978-1	IRGC 44978	AUS PADDY(RED)		INDIA	India	IRGC 127192	AUS PADDY (RED)::IRGC 44978-1				Aus/boro
2214	IRRI	IRIS 313-11164	BAK TULSI::IRGC 34831-1	IRGC 34831	BAK TULSI		INDIA	India	IRGC 127205	BAK TULSI::IRGC 34831-1				Aus/boro
2215	IRRI	IRIS 313-11165	BENA JHUPI::IRGC 34850-1	IRGC 34850	BENA JHUPI		INDIA	India	IRGC 127993	BENA JHUPI::IRGC 34850-2				Aus/boro
2216	IRRI	IRIS 313-11166	BHUT MURI::IRGC 34861-1	IRGC 34861	BHUT MURI		INDIA	India	IRGC 127224	BHUT MURI::IRGC 34861-1				Aus/boro
1309	IRRI	IRIS 313-11917	BUTNAPAR::IRGC 74734-1	IRGC 74734	BUTNAPAR		INDIA	India	IRGC 127241	BUTNAPAR::IRGC 74734-1				Aus/boro
2394	IRRI	IRIS 313-11353	CHILE BORO::IRGC 45297-1	IRGC 45297	CHILE BORO		INDIA	India	IRGC 128013	CHILE BORO::IRGC 45297-2				Aus/boro
1644	IRRI	IRIS 313-10534	D 204-1::IRGC 6445-1	IRGC 6445	D 204-1		INDIA	India	IRGC 127290	D 204-1::IRGC 6445-1				Aus/boro
34	IRRI	IRIS 313-9610	DANGAR::IRGC 76296-1-1	IRGC 76296	DANGAR		INDIA	India	IRGC 120927	DANGAR::IRGC 76296-1				Aus/boro
1651	IRRI	IRIS 313-10543	DODGUI::IRGC 6666-1	IRGC 6666	DODGUI		INDIA	India	IRGC 128281	DODGUI::IRGC 6666-1				Aus/boro
21	IRRI	IRIS 313-9629	JC 157::IRGC 9074-1-1	IRGC 9074	JC157		INDIA	India	IRGC 117498	JC 157				Aus/boro
2218	IRRI	IRIS 313-11168	KADA CHOPA::IRGC 34954-1	IRGC 34954	KADA CHOPA		INDIA	India	IRGC 127473	KADA CHOPA::IRGC 34954-1				Aus/boro
2220	IRRI	IRIS 313-11169	KANAI BASHI::IRGC 34967-1	IRGC 34967	KANAI BASHI		INDIA	India		KANAI BASHI::IRGC 34967-1				Aus/boro
1356	IRRI	IRIS 313-11963	KARANGI::IRGC 77128-1	IRGC 77128	KARANGI		INDIA	India	IRGC 127491	KARANGI::IRGC 77128-1				Aus/boro
2221	IRRI	IRIS 313-11170	LAL TAURA::IRGC 35017-1	IRGC 35017	LAL TAURA		INDIA	India	IRGC 127547	LAL TAURA::IRGC 35017-1				Aus/boro
2222	IRRI	IRIS 313-11171	M 142::IRGC 35054-1	IRGC 35054	M 142		INDIA	India	IRGC 127583	M 142::IRGC 35054-1				Aus/boro
2273	IRRI	IRIS 313-11232	R 146::IRGC 38606-1	IRGC 38606	R 146		INDIA	India	IRGC 128442	R 146::IRGC 38606-1				Aus/boro
2223	IRRI	IRIS 313-11172	RANI BHOG::IRGC 35109-1	IRGC 35109	RANI BHOG		INDIA	India	IRGC 127762	RANI BHOG::IRGC 35109-1				Aus/boro
2285	IRRI	IRIS 313-11243	RATNAGIRI 45-2::IRGC 39709-1	IRGC 39709	RATNAGIRI 45-2		INDIA	India	IRGC 127765	RATNAGIRI 45-2::IRGC 39709-1				Aus/boro
2224	IRRI	IRIS 313-11173	SADA AUS::IRGC 35117-1	IRGC 35117	SADA AUS		INDIA	India	IRGC 127776	SADA AUS::IRGC 35117-1				Aus/boro
2412	IRRI	IRIS 313-11371	SATHI::IRGC 46659-1	IRGC 46659	SATHI		INDIA	India	IRGC 127788	SATHI::IRGC 46659-1				Aus/boro
69	IRRI	IRIS 313-8771	SIMUL KHURI::IRGC 35154-1-1	IRGC 35154	SIMUL KHURI		INDIA	India	IRGC 121120	SIMUL KHURI::IRGC 35154-1				Aus/boro
2229	IRRI	IRIS 313-11174	SLO 19::IRGC 35157-1	IRGC 35157	SLO 19		INDIA	India	IRGC 127817	SLO 19::IRGC 35157-1				Aus/boro
2240	IRRI	IRIS 313-11175	SONA AUS::IRGC 35160-1	IRGC 35160	SONA AUS		INDIA	India	IRGC 127821	SONA AUS::IRGC 35160-1				Aus/boro
1705	IRRI	IRIS 313-10608	T 21::IRGC 8892-1	IRGC 8892	T 21		INDIA	India	IRGC 127832	T 21::IRGC 8892-1				Aus/boro
2415	IRRI	IRIS 313-11374	W 398::IRGC 46787-1	IRGC 46787	W 398		INDIA	India	IRGC 127889	W 398::IRGC 46787-1				Aus/boro
1040	IRRI	IRIS 313-11606	BOKDEL::IRGC 61085-1	IRGC 61085	BOKDEL		INDIA	India	IRGC 127233	BOKDEL::IRGC 61085-1	46653598	46653598	9.68062	Basmati/sadri
1154	IRRI	IRIS 313-11742	KALIBAJARI::IRGC 67718-1	IRGC 67718	KALIBAJARI		INDIA	India	IRGC 127480	KALIBAJARI::IRGC 67718-1	101024454	99447099	20.6353	Basmati/sadri
1736	IRRI	IRIS 313-10670	ARC 10296::IRGC 12421-1	IRGC 12421	ARC 10296		INDIA	India		ARC 10296::IRGC 12421-2				Basmati/sadri
19	IRRI	IRIS 313-8813	ARC 10497::IRGC 12485-1-1	IRGC 12485	ARC 10497		INDIA	India	IRGC 117425	ARC 10497				Basmati/sadri
2330	IRRI	IRIS 313-11293	ARC 10975::IRGC 42611-1	IRGC 42611	ARC 10975		INDIA	India	IRGC 127934	ARC 10975::IRGC 42611-2				Basmati/sadri
1915	IRRI	IRIS 313-10864	ARC 11338::IRGC 21329-1	IRGC 21329	ARC 11338		INDIA	India	IRGC 127136	ARC 11338::IRGC 21329-1				Basmati/sadri
1919	IRRI	IRIS 313-10868	ARC 11571::IRGC 21487-1	IRGC 21487	ARC 11571		INDIA	India	IRGC 127939	ARC 11571::IRGC 21487-2				Basmati/sadri
2335	IRRI	IRIS 313-11297	ARC 13460::IRGC 42732-1	IRGC 42732	ARC 13460		INDIA	India	IRGC 127947	ARC 13460::IRGC 42732-2				Basmati/sadri
2301	IRRI	IRIS 313-11258	ARC 13502::IRGC 41126-1	IRGC 41126	ARC 13502		INDIA	India	IRGC 127948	ARC 13502::IRGC 41126-2				Basmati/sadri
2302	IRRI	IRIS 313-11259	ARC 13515::IRGC 41134-1	IRGC 41134	ARC 13515		INDIA	India	IRGC 127949	ARC 13515::IRGC 41134-2				Basmati/sadri
17	IRRI	IRIS 313-8712	ARC 13829::IRGC 42469-1-1	IRGC 42469	ARC 13829		INDIA	India	IRGC 117426	ARC 13829				Basmati/sadri
2332	IRRI	IRIS 313-11268	ARC 14398::IRGC 41544-1	IRGC 41544	ARC 14398		INDIA	India	IRGC 127957	ARC 14398::IRGC 41544-2				Basmati/sadri
2326	IRRI	IRIS 313-11289	ARC 18578::IRGC 42459-1	IRGC 42459	ARC 18578		INDIA	India	IRGC 127971	ARC 18578::IRGC 42459-2				Basmati/sadri
1981	IRRI	IRIS 313-10933	ARC 7281::IRGC 24252-1	IRGC 24252	ARC 7281		INDIA	India		ARC 7281::IRGC 24252-2				Basmati/sadri
1902	IRRI	IRIS 313-10851	ARC 7296::IRGC 20585-1	IRGC 20585	ARC 7296		INDIA	India		ARC 7296::IRGC 20585-1				Basmati/sadri
2391	IRRI	IRIS 313-11350	BAJAL::IRGC 45024-1	IRGC 45024	BAJAL		INDIA	India	IRGC 127983	BAJAL::IRGC 45024-2				Basmati/sadri
2393	IRRI	IRIS 313-11352	BUCHI::IRGC 45237-1	IRGC 45237	BUCHI		INDIA	India	IRGC 128004	BUCHI::IRGC 45237-2				Basmati/sadri
1223	IRRI	IRIS 313-11824	DHANIYA PHOOL::IRGC 70811-1	IRGC 70811	DHANIYA PHOOL		INDIA	India	IRGC 127317	DHANIYA PHOOL::IRGC 70811-1				Basmati/sadri
62	IRRI	IRIS 313-8326	JC 1::IRGC 9091-1-1	IRGC 9091	JC1		INDIA	India	IRGC 117494	JC 1				Basmati/sadri
2404	IRRI	IRIS 313-11362	KEYA NUNIA::IRGC 46117-1	IRGC 46117	KEYA NUNIA		INDIA	India	IRGC 128080	KEYA NUNIA::IRGC 46117-2				Basmati/sadri
63	IRRI	IRIS 313-9083	PANKHARI 203::IRGC 5999-1-1	IRGC 5999	PANKHARI 203		INDIA	India	IRGC 117551	PANKHARI 203				Basmati/sadri
1647	IRRI	IRIS 313-10521	SANNABATHA::IRGC 5971-1	IRGC 5971	SANNABATHA		INDIA	India		SANNABATHA::IRGC 5971-1				Basmati/sadri
2414	IRRI	IRIS 313-11373	T 3::IRGC 46760-1	IRGC 46760	T 3		INDIA	India	IRGC 128177	T 3::IRGC 46760-2				Basmati/sadri
1224	IRRI	IRIS 313-11825	HANSRAJ::IRGC 70836-1	IRGC 70836	HANSRAJ		INDIA	India						Basmati/sadri
2398	IRRI	IRIS 313-11356	CR 44-1::IRGC 45397-1	IRGC 45397	CR44-1		INDIA	India						Basmati/sadri
238	IRRI	IRIS 313-8921	PUTTIGE::IRGC 52588-1-1	IRGC 52588	PUTTIGE		INDIA	India	IRGC 125879	PUTTIGE::IRGC 52588-1	88586	64418	0.0133667	Indica
83	IRRI	IRIS 313-8401	ARC 13530::IRGC 41146-1-1	IRGC 41146	ARC 13530		INDIA	India			31851388	16984716	3.52433	Indica
308	IRRI	IRIS 313-9347	ARC 13778::IRGC 41216-1-1	IRGC 41216	ARC 13778		INDIA	India	IRGC 125647	ARC 13778::IRGC 41216-1	22857970	19000042	3.94251	Indica
214	IRRI	IRIS 313-8704	ROPA::IRGC 74774-1-1	IRGC 74774	ROPA		INDIA	India			32574330	25083665	5.20486	Indica
74	IRRI	IRIS 313-10150	N 22::IRGC 46459-1-1	IRGC 46459	N 22		INDIA	India	IRGC 126249	N 22::IRGC 46459-1	25336880	25336880	5.2574	Indica
169	IRRI	IRIS 313-10348	CSR 89 IR-15::IRGC 117326-1-1	IRGC 117326	CSR-89 IR-15		INDIA	India	IRGC 125959	CSR-89 IR-15::IRGC 117326-1	25338580	25338580	5.25776	Indica
177	IRRI	IRIS 313-10417	UPR 1201-1-20-1::IRGC 117357-1-1	IRGC 117357	UPR 1201-1-20-1		INDIA	India	IRGC 126012	UPR 1201-1-20-1::IRGC 117357-1	34491540	25795787	5.35263	Indica
1030	IRRI	IRIS 313-11595	AMAKOYALI::IRGC 60878-1	IRGC 60878	AMAKOYALI		INDIA	India	IRGC 128213	AMAKOYALI::IRGC 60878-1	26185744	26185744	5.43354	Indica
199	IRRI	IRIS 313-8559	KEERIPALA CHILL PADDY::IRGC 49790-1-1	IRGC 49790	KEERIPALA CHILL PADDY		INDIA	India	IRGC 125615	KEERIPALA CHILL PADDY::IRGC 49790-1	33965752	26286553	5.45446	Indica
216	IRRI	IRIS 313-8731	NIBARI::IRGC 67742-1-1	IRGC 67742	NIBARI		INDIA	India	IRGC 126119	NIBARI::IRGC 67742-1	34702194	26739452	5.54844	Indica
203	IRRI	IRIS 313-8614	RAJHUSAI (ACR 12)::IRGC 53630-1-1	IRGC 53630	RAJHUSAI(ACR12)		INDIA	India	IRGC 126264	RAJHUSAI (ACR 12)::IRGC 53630-1	36460642	28125841	5.83611	Indica
223	IRRI	IRIS 313-8796	DUDH KADAR::IRGC 67707-1-1	IRGC 67707	DUDH KADAR		INDIA	India	IRGC 125607	DUDH KADAR::IRGC 67707-1	37198736	28815039	5.97912	Indica
184	IRRI	IRIS 313-8382	ARC 13252::IRGC 22604-1-1	IRGC 22604	ARC 13252		INDIA	India			41465528	31167320	6.46722	Indica
226	IRRI	IRIS 313-8844	ARC 14060::IRGC 41374-1-1	IRGC 41374	ARC 14060		INDIA	India	IRGC 125648	ARC 14060::IRGC 41374-1	40513112	31186188	6.47113	Indica
193	IRRI	IRIS 313-8458	ARC 18175::IRGC 42316-1-1	IRGC 42316	ARC 18175		INDIA	India		ARC 18175::IRGC 42316-1	44275954	33106480	6.86959	Indica
209	IRRI	IRIS 313-8647	PERUNEL::IRGC 63113-1-1	IRGC 63113	PERUNEL		INDIA	India	IRGC 125621	PERUNEL::IRGC 63113-1	43814738	33876611	7.0294	Indica
220	IRRI	IRIS 313-8754	TYPE 50::IRGC 74782-1-1	IRGC 74782	TYPE 50		INDIA	India	IRGC 126011	TYPE 50::IRGC 74782-1	48358942	34905537	7.2429	Indica
463	IRRI	IRIS 313-8657	CO 19::IRGC 5905-1-1	IRGC 5905	CO 19		INDIA	India		CO 19::IRGC 5905-1	35414794	35414794	7.34857	Indica
295	IRRI	IRIS 313-9259	G 25::IRGC 45733-1-1	IRGC 45733	G 25		INDIA	India	IRGC 126150	G 25::IRGC 45733-1	41804180	35460032	7.35796	Indica
234	IRRI	IRIS 313-8900	ARC 14654::IRGC 41663-1-1	IRGC 41663	ARC 14654		INDIA	India	IRGC 125650	ARC 14654::IRGC 41663-1	40280120	35573192	7.38144	Indica
202	IRRI	IRIS 313-8603	ARC 12884::IRGC 22417-1-1	IRGC 22417	ARC 12884		INDIA	India	IRGC 126042	ARC 12884::IRGC 22417-1	47499550	36681484	7.61141	Indica
188	IRRI	IRIS 313-8435	UPRH 233::IRGC 61667-1-1	IRGC 61667	UPRH233		INDIA	India	IRGC 125627	UPRH 233::IRGC 61667-1	49209946	36887888	7.65424	Indica
190	IRRI	IRIS 313-8450	498-2A BR 8::IRGC 5891-1-1	IRGC 5891	498-2A BR 8		INDIA	India	IRGC 126041	498-2A BR 8::IRGC 5891-1	49537502	37023006	7.68227	Indica
221	IRRI	IRIS 313-8757	NIRGUNI::IRGC 61127-1-1	IRGC 61127	NIRGUNI		INDIA	India	IRGC 126000	NIRGUNI::IRGC 61127-1	48565598	37445552	7.76995	Indica
206	IRRI	IRIS 313-8631	DUDRE::IRGC 52523-1-1	IRGC 52523	DUDRE		INDIA	India	IRGC 125608	DUDRE::IRGC 52523-1	42726578	38142888	7.91465	Indica
133	IRRI	IRIS 313-8622	XITTO::IRGC 6671-1-1	IRGC 6671	XITTO		INDIA	India	IRGC 126294	XITTO::IRGC 6671-1	38314082	38314082	7.95017	Indica
457	IRRI	IRIS 313-8414	ARC 18202::IRGC 42328-1-1	IRGC 42328	ARC 18202		INDIA	India	IRGC 126175	ARC 18202::IRGC 42328-1	38650808	38650808	8.02004	Indica
534	IRRI	IRIS 313-9360	BHASAMANIK::IRGC 46954-1-1	IRGC 46954	BHASAMANIK		INDIA	India			38811076	38811076	8.0533	Indica
284	IRRI	IRIS 313-9201	ARC 6044::IRGC 12190-1-1	IRGC 12190	ARC 6044		INDIA	India	IRGC 126146	ARC 6044::IRGC 12190-1	48181862	40030362	8.3063	Indica
909	IRRI	IRIS 313-11445	NCS 102::IRGC 51854-1	IRGC 51854	NCS102		INDIA	India	IRGC 127653	NCS 102::IRGC 51854-1	41164732	41164732	8.54168	Indica
245	IRRI	IRIS 313-8946	ARC 11524::IRGC 42672-1-1	IRGC 42672	ARC 11524		INDIA	India	IRGC 125641	ARC 11524::IRGC 42672-1	44479342	41572730	8.62634	Indica
408	IRRI	IRIS 313-10148	CAUVERY::IRGC 45255-1-1	IRGC 45255	CAUVERY		INDIA	India	IRGC 125695	CAUVERY::IRGC 45255-1	41577820	41577820	8.6274	Indica
539	IRRI	IRIS 313-9619	ARC 15845::IRGC 42151-1-1	IRGC 42151	ARC 15845		INDIA	India			47634580	43691419	9.06597	Indica
323	IRRI	IRIS 313-9484	CHNNOR::IRGC 67485-1-1	IRGC 67485	CHNNOR		INDIA	India	IRGC 125706	CHNNOR::IRGC 67485-1	47761204	43794204	9.0873	Indica
301	IRRI	IRIS 313-9287	SONAMUKHI::IRGC 46693-1-1	IRGC 46693	SONAMUKHI		INDIA	India	IRGC 126161	SONAMUKHI::IRGC 46693-1	53193420	44272716	9.18659	Indica
294	IRRI	IRIS 313-9258	MAKRO::IRGC 74763-1-1	IRGC 74763	MAKRO		INDIA	India	IRGC 126158	MAKRO::IRGC 74763-1	52890780	44803810	9.29679	Indica
508	IRRI	IRIS 313-8727	T 315::IRGC 54792-1-1	IRGC 54792	T 315		INDIA	India	IRGC 126280	T 315::IRGC 54792-1	49488670	46255099	9.59793	Indica
455	IRRI	IRIS 313-8315	ARC 11867::IRGC 40978-1-1	IRGC 40978	ARC 11867		INDIA	India			46668554	46668554	9.68372	Indica
907	IRRI	IRIS 313-11442	ARC 18502::IRGC 51749-1	IRGC 51749	ARC 18502		INDIA	India		ARC 18502::IRGC 51749-2	46700576	46700576	9.69037	Indica
327	IRRI	IRIS 313-9522	RPW 9-4 (SS 1)::IRGC 50690-1-1	IRGC 50690	RPW9-4(SS1)		INDIA	India	IRGC 126084	RPW 9-4 (SS 1)::IRGC 50690-1	46703226	46703226	9.69092	Indica
317	IRRI	IRIS 313-9433	GOKULGANJA::IRGC 45701-1-1	IRGC 45701	GOKULGANJA		INDIA	India	IRGC 126151	GOKULGANJA::IRGC 45701-1	49928054	46733571	9.69722	Indica
205	IRRI	IRIS 313-8621	ARC 11663::IRGC 42695-1-1	IRGC 42695	ARC 11663		INDIA	India	IRGC 126174	ARC 11663::IRGC 42695-1	49940068	46741574	9.69888	Indica
1065	IRRI	IRIS 313-11641	NCS 477::IRGC 62299-1	IRGC 62299	NCS477		INDIA	India	IRGC 127659	NCS 477::IRGC 62299-1	55143252	47318938	9.81868	Indica
346	IRRI	IRIS 313-9611	WANGA BARUGULU::IRGC 52261-1-1	IRGC 52261	WANGA BARUGULU		INDIA	India	IRGC 125935	WANGA BARUGULU::IRGC 52261-1	47495526	47495526	9.85532	Indica
248	IRRI	IRIS 313-8957	BAM 9::IRGC 6179-1-1	IRGC 6179	BAM 9		INDIA	India	IRGC 125670	BAM 9::IRGC 6179-1	53787982	47813802	9.92136	Indica
454	IRRI	IRIS 313-8306	PULUTHI KARAN (MIXED)::IRGC 77530-1-1	IRGC 77530	PULUTHI KARAN(MIXED)		INDIA	India			48154490	48154490	9.99206	Indica
170	IRRI	IRIS 313-10349	CSR 90 IR-2::IRGC 117327-1-1	IRGC 117327	CSR-90 IR-2		INDIA	India	IRGC 120921	CSR-90 IR-2::IRGC 117327-1	48279320	48279320	10.018	Indica
910	IRRI	IRIS 313-11446	NAPDAI::IRGC 52009-1	IRGC 52009	NAPDAI		INDIA	India	IRGC 127647	NAPDAI::IRGC 52009-1	50335900	50335900	10.4447	Indica
309	IRRI	IRIS 313-9348	BK 26::IRGC 45197-1-1	IRGC 45197	BK26		INDIA	India	IRGC 125684	BK 26::IRGC 45197-1	60056556	51130478	10.6096	Indica
916	IRRI	IRIS 313-11452	LOCAL BHAT::IRGC 52343-1	IRGC 52343	LOCAL BHAT		INDIA	India	IRGC 127571	LOCAL BHAT::IRGC 52343-1	51427648	51427648	10.6712	Indica
331	IRRI	IRIS 313-9557	MULLIKURUVA::IRGC 77529-1-1	IRGC 77529	MULLIKURUVA		INDIA	India	IRGC 125845	MULLIKURUVA::IRGC 77529-1	51787482	51787482	10.7459	Indica
256	IRRI	IRIS 313-8994	ARC 14064::IRGC 41377-1-1	IRGC 41377	ARC 14064		INDIA	India	IRGC 125649	ARC 14064::IRGC 41377-1	56968092	52151392	10.8214	Indica
42	IRRI	IRIS 313-9400	NCS 964 C::IRGC 62604-1-1	IRGC 62604	NCS964 C		INDIA	India	IRGC 125854	NCS 964 C::IRGC 62604-1	52901086	52901086	10.977	Indica
962	IRRI	IRIS 313-11506	K 15591-4::IRGC 55043-1	IRGC 55043	K 15591-4		INDIA	India	IRGC 127470	K 15591-4::IRGC 55043-1	57628254	53120384	11.0225	Indica
349	IRRI	IRIS 313-9634	ARC 15873::IRGC 43250-1-1	IRGC 43250	ARC 15873		INDIA	India	IRGC 125653	ARC 15873::IRGC 43250-1	53465762	53465762	11.0941	Indica
237	IRRI	IRIS 313-8920	PATALASAFED SUNGHAWADO::IRGC 61133-1-1	IRGC 61133	PATALASAFED SUNGHAWADO		INDIA	India	IRGC 125869	PATALASAFED SUNGHAWADO::IRGC 61133-1	57768498	54068174	11.2191	Indica
1034	IRRI	IRIS 313-11599	JUGRAY::IRGC 60960-1	IRGC 60960	JUGRAY		INDIA	India	IRGC 127468	JUGRAY::IRGC 60960-1	54088290	54088290	11.2233	Indica
951	IRRI	IRIS 313-11492	SIRHANTI::IRGC 53930-1	IRGC 53930	SIRHANTI		INDIA	India	IRGC 127813	SIRHANTI::IRGC 53930-1	59006892	54432603	11.2948	Indica
912	IRRI	IRIS 313-11448	BARAMANJ::IRGC 52067-1	IRGC 52067	BARAMANJ		INDIA	India	IRGC 127209	BARAMANJ::IRGC 52067-1	55332474	55332474	11.4815	Indica
345	IRRI	IRIS 313-9609	ARC 10594::IRGC 12524-1-1	IRGC 12524	ARC 10594		INDIA	India	IRGC 125636	ARC 10594::IRGC 12524-1	55380786	55380786	11.4915	Indica
303	IRRI	IRIS 313-9313	ARC 10799::IRGC 12631-1-1	IRGC 12631	ARC 10799		INDIA	India	IRGC 125638	ARC 10799::IRGC 12631-1	66090704	55983038	11.6165	Indica
126	IRRI	IRIS 313-9424	ARC 5840::IRGC 12144-1-1	IRGC 12144	ARC 5840		INDIA	India	IRGC 125656	ARC 5840::IRGC 12144-1	56366028	56366028	11.696	Indica
175	IRRI	IRIS 313-10404	K 479-2-3::IRGC 117346-1-1	IRGC 117346	K 479-2-3		INDIA	India	IRGC 121003	K 479-2-3::IRGC 117346-1	64104976	57482102	11.9275	Indica
127	IRRI	IRIS 313-9492	NCS 237::IRGC 62202-1-1	IRGC 62202	NCS237		INDIA	India	IRGC 125853	NCS 237::IRGC 62202-1	62043116	58029268	12.0411	Indica
1063	IRRI	IRIS 313-11639	NCS 349::IRGC 62257-1	IRGC 62257	NCS349		INDIA	India	IRGC 127657	NCS 349::IRGC 62257-1	58177722	58177722	12.0719	Indica
961	IRRI	IRIS 313-11505	K 1074::IRGC 55017-1	IRGC 55017	K 1074		INDIA	India	IRGC 127469	K 1074::IRGC 55017-1	63337532	58418289	12.1218	Indica
938	IRRI	IRIS 313-11479	VANKALI::IRGC 53339-1	IRGC 53339	VANKALI		INDIA	India	IRGC 127882	VANKALI::IRGC 53339-1	58567706	58567706	12.1528	Indica
332	IRRI	IRIS 313-9560	ARC 11857::IRGC 40972-1-1	IRGC 40972	ARC 11857		INDIA	India	IRGC 125643	ARC 11857::IRGC 40972-1	58941250	58941250	12.2303	Indica
925	IRRI	IRIS 313-11462	SALSI::IRGC 52833-1	IRGC 52833	SALSI		INDIA	India	IRGC 127780	SALSI::IRGC 52833-1	59067804	59067804	12.2566	Indica
343	IRRI	IRIS 313-9604	RPA 5929 (K 45)::IRGC 33963-1-1	IRGC 33963	RPA5929(K 45)		INDIA	India	IRGC 125890	RPA 5929 (K 45)::IRGC 33963-1	59765198	59765198	12.4013	Indica
1061	IRRI	IRIS 313-11636	NCS 271 A::IRGC 62216-1	IRGC 62216	NCS271 A		INDIA	India	IRGC 127654	NCS 271 A::IRGC 62216-1	59991564	59991564	12.4482	Indica
239	IRRI	IRIS 313-8924	KUTTA::IRGC 52184-1-1	IRGC 52184	KUTTA		INDIA	India	IRGC 125815	KUTTA::IRGC 52184-1	76168988	60230127	12.4978	Indica
1047	IRRI	IRIS 313-11621	UPRH 265::IRGC 61689-1	IRGC 61689	UPRH265		INDIA	India	IRGC 127877	UPRH 265::IRGC 61689-1	60799316	60799316	12.6159	Indica
252	IRRI	IRIS 313-8982	ARC 18112::IRGC 42274-1-1	IRGC 42274	ARC 18112		INDIA	India	IRGC 125655	ARC 18112::IRGC 42274-1	76964818	61240207	12.7073	Indica
329	IRRI	IRIS 313-9547	LABRA::IRGC 74757-1-1	IRGC 74757	LABRA		INDIA	India	IRGC 125817	LABRA::IRGC 74757-1	62273208	62273208	12.9217	Indica
911	IRRI	IRIS 313-11447	TUNAGANNAPNANG::IRGC 52046-1	IRGC 52046	TUNAGANNAPNANG		INDIA	India	IRGC 128492	TUNAGANNAPNANG::IRGC 52046-1	62766620	62766620	13.0241	Indica
316	IRRI	IRIS 313-9427	ARC 18092::IRGC 42256-1-1	IRGC 42256	ARC 18092		INDIA	India	IRGC 125654	ARC 18092::IRGC 42256-1	79770248	63028780	13.0785	Indica
314	IRRI	IRIS 313-9403	BADUIE::IRGC 53715-1-1	IRGC 53715	BADUIE		INDIA	India	IRGC 125666	BADUIE::IRGC 53715-1	67540570	63241273	13.1226	Indica
958	IRRI	IRIS 313-8147	T 757::GERVEX 1316-C1-G1		T 757		India	India	IRGC 122259	T 757::GERVEX 1316-C1	63381908	63381908	13.1517	Indica
1046	IRRI	IRIS 313-11620	UPRH 197::IRGC 61641-1	IRGC 61641	UPRH197		INDIA	India	IRGC 127876	UPRH 197::IRGC 61641-1	63993524	63993524	13.2787	Indica
243	IRRI	IRIS 313-8935	ARC 18061::IRGC 47650-1-1	IRGC 47650	ARC 18061		INDIA	India	IRGC 127034	ARC 18061::IRGC 47650-1	84326618	64176730	13.3167	Indica
200	IRRI	IRIS 313-8585	ARC 11901::IRGC 21727-1-1	IRGC 21727	ARC 11901		INDIA	India	IRGC 127033	ARC 11901::IRGC 21727-1	72130872	64392609	13.3615	Indica
249	IRRI	IRIS 313-8967	ARC 12576::IRGC 22163-1-1	IRGC 22163	ARC 12576		INDIA	India	IRGC 125645	ARC 12576::IRGC 22163-1	81352724	64412715	13.3656	Indica
333	IRRI	IRIS 313-9566	RP 9-4::IRGC 39735-1-1	IRGC 39735	RP9-4		INDIA	India	IRGC 126004	RP 9-4::IRGC 39735-1	64415236	64415236	13.3662	Indica
1033	IRRI	IRIS 313-11598	GODADANI::IRGC 60944-1	IRGC 60944	GODADANI		INDIA	India	IRGC 127387	GODADANI::IRGC 60944-1	65070128	65070128	13.5021	Indica
1064	IRRI	IRIS 313-11640	NCS 458::IRGC 62290-1	IRGC 62290	NCS458		INDIA	India	IRGC 127658	NCS 458::IRGC 62290-1	65580484	65580484	13.608	Indica
949	IRRI	IRIS 313-11490	ARC 15480::IRGC 53799-1	IRGC 53799	ARC 15480		INDIA	India	IRGC 127160	ARC 15480::IRGC 53799-1	67619452	67619452	14.031	Indica
1124	IRRI	IRIS 313-11712	GORA DHAN 2::IRGC 66269-1	IRGC 66269	GORA DHAN 2		INDIA	India	IRGC 127389	GORA DHAN 2::IRGC 66269-1	68868264	68868264	14.2902	Indica
1031	IRRI	IRIS 313-11596	BHAINSA MUNDARIYA::IRGC 60893-1	IRGC 60893	BHAINSA MUNDARIYA		INDIA	India	IRGC 127221	BHAINSA MUNDARIYA::IRGC 60893-1	69857312	69857312	14.4954	Indica
1062	IRRI	IRIS 313-11638	NCS 331::IRGC 62247-1	IRGC 62247	NCS331		INDIA	India	IRGC 127656	NCS 331::IRGC 62247-1	71557612	71557612	14.8482	Indica
935	IRRI	IRIS 313-11477	KANPURI::IRGC 53278-1	IRGC 53278	KANPURI		INDIA	India	IRGC 127489	KANPURI::IRGC 53278-1	72662578	72662578	15.0775	Indica
344	IRRI	IRIS 313-9605	NCS 194::IRGC 51932-1-1	IRGC 51932	NCS194		INDIA	India	IRGC 125852	NCS 194::IRGC 51932-1	73032578	73032578	15.1543	Indica
456	IRRI	IRIS 313-8332	ARC 15091::IRGC 43048-1-1	IRGC 43048	ARC 15091		INDIA	India	IRGC 126298	ARC 15091::IRGC 43048-1	73503986	73503986	15.2521	Indica
908	IRRI	IRIS 313-11443	ARC 18533::IRGC 51756-1	IRGC 51756	ARC 18533		INDIA	India	IRGC 127161	ARC 18533::IRGC 51756-1	74118110	74118110	15.3795	Indica
254	IRRI	IRIS 313-8986	ARC 10754::IRGC 12603-1-1	IRGC 12603	ARC 10754		INDIA	India	IRGC 125637	ARC 10754::IRGC 12603-1	93771186	74436427	15.4456	Indica
488	IRRI	IRIS 313-8386	ARC 10812::IRGC 21074-1-1	IRGC 21074	ARC 10812		INDIA	India	IRGC 126173	ARC 10812::IRGC 21074-1	91970458	74967690	15.5558	Indica
255	IRRI	IRIS 313-8988	BANIKAT::IRGC 67720-1-1	IRGC 67720	BANIKAT		INDIA	India	IRGC 125672	BANIKAT::IRGC 67720-1	107301828	78029843	16.1912	Indica
459	IRRI	IRIS 313-8530	DHANE BURWA::IRGC 10105-1-1	IRGC 10105	DHANE BURWA		INDIA	India	IRGC 126199	DHANE BURWA::IRGC 10105-1	78714530	78714530	16.3333	Indica
1072	IRRI	IRIS 313-11647	NCS 809 A::IRGC 62502-1	IRGC 62502	NCS809 A		INDIA	India	IRGC 127666	NCS 809 A::IRGC 62502-1	80926190	80926190	16.7922	Indica
312	IRRI	IRIS 313-9384	BARIK KUDI::IRGC 52807-1-1	IRGC 52807	BARIK KUDI		INDIA	India	IRGC 125674	BARIK KUDI::IRGC 52807-1	87156656	81594160	16.9308	Indica
123	IRRI	IRIS 313-8568	LARHA MUGAD::IRGC 52339-1-1	IRGC 52339	LARHA MUGAD		INDIA	India	IRGC 125619	LARHA MUGAD::IRGC 52339-1	85057358	85057358	17.6494	Indica
948	IRRI	IRIS 313-11489	KALU T 139::IRGC 53670-1	IRGC 53670	KALU T 139		INDIA	India	IRGC 127482	KALU T 139::IRGC 53670-1	85285796	85285796	17.6968	Indica
1039	IRRI	IRIS 313-11604	SUGARKAND::IRGC 61059-1	IRGC 61059	SUGARKAND		INDIA	India	IRGC 127829	SUGARKAND::IRGC 61059-1	86692118	86692118	17.9886	Indica
1051	IRRI	IRIS 313-11607	HOLDIGANTHI::IRGC 61105-1	IRGC 61105	HOLDIGANTHI		INDIA	India	IRGC 127411	HOLDIGANTHI::IRGC 61105-1	86809514	86809514	18.013	Indica
191	IRRI	IRIS 313-8453	ARC 18597::IRGC 43299-1-1	IRGC 43299	ARC 18597		INDIA	India	IRGC 126043	ARC 18597::IRGC 43299-1	97806668	87316434	18.1182	Indica
923	IRRI	IRIS 313-11460	SELHI::IRGC 52760-1	IRGC 52760	SELHI		INDIA	India	IRGC 127792	SELHI::IRGC 52760-1	91961590	91961590	19.082	Indica
262	IRRI	IRIS 313-9023	CR 60-10::IRGC 15777-1-1	IRGC 15777	CR60-10		INDIA	India	IRGC 125715	CR 60-10::IRGC 15777-1	132707594	104310422	21.6444	Indica
486	IRRI	IRIS 313-8305	URAIBOOL::IRGC 52785-1-1	IRGC 52785	URAIBOOL		INDIA	India	IRGC 126289	URAIBOOL::IRGC 52785-1	131226838	107766408	22.3615	Indica
1066	IRRI	IRIS 313-11642	NCS 599::IRGC 62373-1	IRGC 62373	NCS599		INDIA	India	IRGC 127661	NCS 599::IRGC 62373-1	127598938	121077609	25.1236	Indica
1073	IRRI	IRIS 313-11648	NCS 830::IRGC 62518-1	IRGC 62518	NCS830		INDIA	India	IRGC 127667	NCS 830::IRGC 62518-1	141659296	135827144	28.1841	Indica
1068	IRRI	IRIS 313-11644	NCS 745::IRGC 62466-1	IRGC 62466	NCS745		INDIA	India	IRGC 127663	NCS 745::IRGC 62466-1	151872710	144884842	30.0636	Indica
1148	IRRI	IRIS 313-11737	CHUNDI::IRGC 67486-1	IRGC 67486	CHUNDI		INDIA	India	IRGC 127283	CHUNDI::IRGC 67486-1	159197278	153466016	31.8442	Indica
1070	IRRI	IRIS 313-11645	NCS 766::IRGC 62478-1	IRGC 62478	NCS766		INDIA	India	IRGC 127664	NCS 766::IRGC 62478-1	182729450	170242592	35.3253	Indica
1067	IRRI	IRIS 313-11643	NCS 603 B::IRGC 62377-1	IRGC 62377	NCS603 B		INDIA	India	IRGC 127662	NCS 603 B::IRGC 62377-1	181106706	173437401	35.9883	Indica
1071	IRRI	IRIS 313-11646	NCS 771 A::IRGC 62483-1	IRGC 62483	NCS771 A		INDIA	India	IRGC 127665	NCS 771 A::IRGC 62483-1	186750470	178079270	36.9514	Indica
1220	IRRI	IRIS 313-11821	19::IRGC 70786-1	IRGC 70786	19		INDIA	India	IRGC 127096	19::IRGC 70786-1				Indica
2201	IRRI	IRIS 313-11152	AC 74::IRGC 33967-1	IRGC 33967	AC74		INDIA	India	IRGC 127103	AC 74::IRGC 33967-1				Indica
2295	IRRI	IRIS 313-11252	ADR 52::IRGC 40638-1	IRGC 40638	ADR52		INDIA	India		ADR 52::IRGC 40638-2				Indica
1698	IRRI	IRIS 313-10527	ADT 12::IRGC 6254-1	IRGC 6254	ADT12		INDIA	India	IRGC 127107	ADT 12::IRGC 6254-1				Indica
1433	IRRI	IRIS 313-12052	ADUKKAN::IRGC 81783-1	IRGC 81783	ADUKKAN		INDIA	India	IRGC 127109	ADUKKAN::IRGC 81783-1				Indica
2443	IRRI	IRIS 313-11403	AEB 368 RIP P TYPE ADT::IRGC 49359-1	IRGC 49359	AEB368 RIP P TYPE ADT		INDIA	India	IRGC 127923	AEB 368 RIP P TYPE ADT::IRGC 49359-2				Indica
2329	IRRI	IRIS 313-11292	ARC 10120::IRGC 42557-1	IRGC 42557	ARC 10120		INDIA	India	IRGC 127929	ARC 10120::IRGC 42557-2				Indica
1906	IRRI	IRIS 313-10855	ARC 10159::IRGC 20754-1	IRGC 20754	ARC 10159		INDIA	India		ARC 10159::IRGC 20754-2				Indica
1907	IRRI	IRIS 313-10856	ARC 10537::IRGC 20981-1	IRGC 20981	ARC 10537		INDIA	India	IRGC 128220	ARC 10537::IRGC 20981-1				Indica
1737	IRRI	IRIS 313-10671	ARC 10581::IRGC 12514-1	IRGC 12514	ARC 10581		INDIA	India	IRGC 127128	ARC 10581::IRGC 12514-1				Indica
1908	IRRI	IRIS 313-10857	ARC 10825::IRGC 21082-1	IRGC 21082	ARC 10825		INDIA	India	IRGC 127129	ARC 10825::IRGC 21082-1				Indica
1740	IRRI	IRIS 313-10674	ARC 10846::IRGC 12656-1	IRGC 12656	ARC 10846		INDIA	India	IRGC 127932	ARC 10846::IRGC 12656-2				Indica
1909	IRRI	IRIS 313-10858	ARC 10894::IRGC 21122-1	IRGC 21122	ARC 10894		INDIA	India	IRGC 127131	ARC 10894::IRGC 21122-1				Indica
1741	IRRI	IRIS 313-10675	ARC 10905::IRGC 12669-1	IRGC 12669	ARC 10905		INDIA	India	IRGC 127132	ARC 10905::IRGC 12669-1				Indica
1742	IRRI	IRIS 313-10676	ARC 10916::IRGC 12673-1	IRGC 12673	ARC 10916		INDIA	India	IRGC 127133	ARC 10916::IRGC 12673-1				Indica
1910	IRRI	IRIS 313-10859	ARC 10939::IRGC 21150-1	IRGC 21150	ARC 10939		INDIA	India	IRGC 127933	ARC 10939::IRGC 21150-2				Indica
2331	IRRI	IRIS 313-11294	ARC 11245::IRGC 42651-1	IRGC 42651	ARC 11245		INDIA	India	IRGC 127936	ARC 11245::IRGC 42651-2				Indica
1914	IRRI	IRIS 313-10863	ARC 11322::IRGC 21315-1	IRGC 21315	ARC 11322		INDIA	India	IRGC 127937	ARC 11322::IRGC 21315-2				Indica
1933	IRRI	IRIS 313-10880	ARC 12180::IRGC 21965-1	IRGC 21965	ARC 12180		INDIA	India	IRGC 127940	ARC 12180::IRGC 21965-2				Indica
2299	IRRI	IRIS 313-11256	ARC 12411::IRGC 41047-1	IRGC 41047	ARC 12411		INDIA	India	IRGC 127941	ARC 12411::IRGC 41047-2				Indica
1938	IRRI	IRIS 313-10885	ARC 12559::IRGC 22148-1	IRGC 22148	ARC 12559		INDIA	India	IRGC 127942	ARC 12559::IRGC 22148-2				Indica
1940	IRRI	IRIS 313-10887	ARC 12690::IRGC 22257-1	IRGC 22257	ARC 12690		INDIA	India	IRGC 127147	ARC 12690::IRGC 22257-1				Indica
2334	IRRI	IRIS 313-11296	ARC 12800::IRGC 42720-1	IRGC 42720	ARC 12800		INDIA	India	IRGC 127945	ARC 12800::IRGC 42720-2				Indica
1980	IRRI	IRIS 313-10897	ARC 13373::IRGC 22691-1	IRGC 22691	ARC 13373		INDIA	India	IRGC 128227	ARC 13373::IRGC 22691-1				Indica
2303	IRRI	IRIS 313-11260	ARC 13591::IRGC 41177-1	IRGC 41177	ARC 13591		INDIA	India	IRGC 127950	ARC 13591::IRGC 41177-2				Indica
2304	IRRI	IRIS 313-11261	ARC 13785::IRGC 41218-1	IRGC 41218	ARC 13785		INDIA	India	IRGC 127951	ARC 13785::IRGC 41218-2				Indica
2306	IRRI	IRIS 313-11262	ARC 13888::IRGC 41288-1	IRGC 41288	ARC 13888 BROWN SPOTS ON STRAW		INDIA	India	IRGC 127952	ARC 13888::IRGC 41288-2				Indica
2307	IRRI	IRIS 313-11263	ARC 13919::IRGC 41313-1	IRGC 41313	ARC 13919		INDIA	India	IRGC 127953	ARC 13919::IRGC 41313-2				Indica
2308	IRRI	IRIS 313-11264	ARC 13934::IRGC 41325-1	IRGC 41325	ARC 13934		INDIA	India		ARC 13934::IRGC 41325-2				Indica
2337	IRRI	IRIS 313-11299	ARC 14299::IRGC 42889-1	IRGC 42889	ARC 14299		INDIA	India	IRGC 127954	ARC 14299::IRGC 42889-2				Indica
2310	IRRI	IRIS 313-11266	ARC 14347::IRGC 41517-1	IRGC 41517	ARC 14347		INDIA	India	IRGC 127955	ARC 14347::IRGC 41517-2				Indica
2321	IRRI	IRIS 313-11267	ARC 14358::IRGC 41523-1	IRGC 41523	ARC 14358(GOLD HULL)		INDIA	India	IRGC 127956	ARC 14358::IRGC 41523-2				Indica
2338	IRRI	IRIS 313-11300	ARC 14709::IRGC 42976-1	IRGC 42976	ARC 14709		INDIA	India	IRGC 127960	ARC 14709::IRGC 42976-2				Indica
2365	IRRI	IRIS 313-11271	ARC 14737::IRGC 41729-1	IRGC 41729	ARC 14737		INDIA	India	IRGC 127961	ARC 14737::IRGC 41729-2				Indica
2385	IRRI	IRIS 313-11273	ARC 14860::IRGC 41793-1	IRGC 41793	ARC 14860		INDIA	India	IRGC 127962	ARC 14860::IRGC 41793-2				Indica
2339	IRRI	IRIS 313-11301	ARC 14868::IRGC 43009-1	IRGC 43009	ARC 14868		INDIA	India	IRGC 127963	ARC 14868::IRGC 43009-2				Indica
2340	IRRI	IRIS 313-11302	ARC 14899::IRGC 43016-1	IRGC 43016	ARC 14899		INDIA	India	IRGC 127154	ARC 14899::IRGC 43016-1				Indica
2311	IRRI	IRIS 313-11275	ARC 14975::IRGC 41848-1	IRGC 41848	ARC 14975		INDIA	India	IRGC 127156	ARC 14975::IRGC 41848-1				Indica
2312	IRRI	IRIS 313-11276	ARC 15063::IRGC 41909-1	IRGC 41909	ARC 15063		INDIA	India		ARC 15063::IRGC 41909-2				Indica
2341	IRRI	IRIS 313-11303	ARC 15097::IRGC 43053-1	IRGC 43053	ARC 15097		INDIA	India	IRGC 128228	ARC 15097::IRGC 43053-1				Indica
2342	IRRI	IRIS 313-11304	ARC 15163::IRGC 43106-1	IRGC 43106	ARC 15163		INDIA	India	IRGC 127158	ARC 15163::IRGC 43106-1				Indica
2314	IRRI	IRIS 313-11278	ARC 15319::IRGC 42007-1	IRGC 42007	ARC 15319		INDIA	India		ARC 15319::IRGC 42007-1				Indica
2344	IRRI	IRIS 313-11305	ARC 15373::IRGC 43166-1	IRGC 43166	ARC 15373		INDIA	India	IRGC 127964	ARC 15373::IRGC 43166-2				Indica
2345	IRRI	IRIS 313-11306	ARC 15385::IRGC 43174-1	IRGC 43174	ARC 15385		INDIA	India	IRGC 127159	ARC 15385::IRGC 43174-1				Indica
2346	IRRI	IRIS 313-11307	ARC 15387::IRGC 43175-1	IRGC 43175	ARC 15387		INDIA	India	IRGC 127965	ARC 15387::IRGC 43175-2				Indica
2347	IRRI	IRIS 313-11308	ARC 15403::IRGC 43183-1	IRGC 43183	ARC 15403		INDIA	India	IRGC 127966	ARC 15403::IRGC 43183-2				Indica
2315	IRRI	IRIS 313-11279	ARC 15455::IRGC 42040-1	IRGC 42040	ARC 15455		INDIA	India	IRGC 127967	ARC 15455::IRGC 42040-2				Indica
2317	IRRI	IRIS 313-11281	ARC 15505::IRGC 42066-1	IRGC 42066	ARC 15505		INDIA	India		ARC 15505::IRGC 42066-1				Indica
2318	IRRI	IRIS 313-11282	ARC 15589::IRGC 42096-1	IRGC 42096	ARC 15589		INDIA	India		ARC 15589::IRGC 42096-2				Indica
2319	IRRI	IRIS 313-11283	ARC 15743::IRGC 42127-1	IRGC 42127	ARC 15743		INDIA	India		ARC 15743::IRGC 42127-2				Indica
2348	IRRI	IRIS 313-11309	ARC 15862::IRGC 43242-1	IRGC 43242	ARC 15862		INDIA	India	IRGC 128229	ARC 15862::IRGC 43242-1				Indica
2349	IRRI	IRIS 313-11310	ARC 15929::IRGC 43269-1	IRGC 43269	ARC 15929		INDIA	India	IRGC 127968	ARC 15929::IRGC 43269-2				Indica
2320	IRRI	IRIS 313-11284	ARC 18001::IRGC 42195-1	IRGC 42195	ARC 18001		INDIA	India		ARC 18001::IRGC 42195-2				Indica
2322	IRRI	IRIS 313-11285	ARC 18064::IRGC 42237-1	IRGC 42237	ARC 18064		INDIA	India		ARC 18064::IRGC 42237-1				Indica
2324	IRRI	IRIS 313-11287	ARC 18371::IRGC 42423-1	IRGC 42423	ARC 18371		INDIA	India	IRGC 127969	ARC 18371::IRGC 42423-2				Indica
2325	IRRI	IRIS 313-11288	ARC 18434::IRGC 42429-1	IRGC 42429	ARC 18434		INDIA	India	IRGC 127970	ARC 18434::IRGC 42429-2				Indica
1897	IRRI	IRIS 313-10847	ARC 6015::IRGC 20314-1	IRGC 20314	ARC 6015		INDIA	India	IRGC 127972	ARC 6015::IRGC 20314-2				Indica
1732	IRRI	IRIS 313-10664	ARC 6052::IRGC 12196-1	IRGC 12196	ARC 6052		INDIA	India	IRGC 127163	ARC 6052::IRGC 12196-1				Indica
1733	IRRI	IRIS 313-10666	ARC 6218::IRGC 12255-1	IRGC 12255	ARC 6218		INDIA	India	IRGC 127164	ARC 6218::IRGC 12255-1				Indica
2298	IRRI	IRIS 313-11255	ARC 7056::IRGC 40914-1	IRGC 40914	ARC 7056		INDIA	India	IRGC 127167	ARC 7056::IRGC 40914-1				Indica
158	IRRI	IRIS 313-9172	ARC 7229::IRGC 12331-1-1	IRGC 12331	ARC 7229		INDIA	India	IRGC 126177	ARC 7229::IRGC 12331-1				Indica
1734	IRRI	IRIS 313-10667	ARC 7236::IRGC 12335-1	IRGC 12335	ARC 7236		INDIA	India	IRGC 127168	ARC 7236::IRGC 12335-1				Indica
1735	IRRI	IRIS 313-10668	ARC 7255::IRGC 12343-1	IRGC 12343	ARC 7255		INDIA	India	IRGC 127974	ARC 7255::IRGC 12343-2				Indica
2390	IRRI	IRIS 313-11349	BACHHAIKALMA::IRGC 45003-1	IRGC 45003	BACHHAIKALMA		INDIA	India	IRGC 127980	BACHHAIKALMA::IRGC 45003-2				Indica
2392	IRRI	IRIS 313-11351	BANCHI::IRGC 45055-1	IRGC 45055	BANCHI		INDIA	India	IRGC 127986	BANCHI::IRGC 45055-2				Indica
2447	IRRI	IRIS 313-11407	BATCHA BHOG (SCENTED)::IRGC 49440-1	IRGC 49440	BATCHA BHOG(SCENTED)		INDIA	India	IRGC 127989	BATCHA BHOG (SCENTED)::IRGC 49440-2				Indica
1650	IRRI	IRIS 313-10542	BELLO::IRGC 6658-1	IRGC 6658	BELLO		INDIA	India	IRGC 127992	BELLO::IRGC 6658-2				Indica
1222	IRRI	IRIS 313-11823	BHU BHUSI::IRGC 70803-1	IRGC 70803	BHU BHUSI		INDIA	India	IRGC 127223	BHU BHUSI::IRGC 70803-1				Indica
2238	IRRI	IRIS 313-11200	BR 52-87-1::IRGC 36849-1	IRGC 36849	BR52-87-1		INDIA	India	IRGC 128002	BR 52-87-1::IRGC 36849-2				Indica
2395	IRRI	IRIS 313-11354	CAC 75::IRGC 45352-1	IRGC 45352	CAC75		INDIA	India	IRGC 128008	CAC 75::IRGC 45352-2				Indica
2448	IRRI	IRIS 313-11408	CHITRAKALI::IRGC 49524-1	IRGC 49524	CHITRAKALI		INDIA	India	IRGC 128016	CHITRAKALI::IRGC 49524-2				Indica
2397	IRRI	IRIS 313-11355	CN 44-40-7::IRGC 45368-1	IRGC 45368	CN44-40-7		INDIA	India	IRGC 127286	CN 44-40-7::IRGC 45368-1				Indica
1692	IRRI	IRIS 313-10526	CO 2::IRGC 6186-1	IRGC 6186	CO 2		INDIA	India		CO 2::IRGC 6186-2				Indica
2049	IRRI	IRIS 313-10988	CO 36::IRGC 26847-1	IRGC 26847	CO 36		INDIA	India		CO 36::IRGC 26847-2				Indica
122	IRRI	IRIS 313-8265	CO 39::IRGC 51231-1-1	IRGC 51231	CO 39		INDIA	India	IRGC 117454	CO 39				Indica
2281	IRRI	IRIS 313-11240	CR 157-392-4::IRGC 39247-1	IRGC 39247	CR157-392-4		INDIA	India	IRGC 128020	CR 157-392-4::IRGC 39247-2				Indica
2399	IRRI	IRIS 313-11357	CR 579-1-3::IRGC 45443-1	IRGC 45443	CR579-1-3		INDIA	India	IRGC 128021	CR 579-1-3::IRGC 45443-2				Indica
2449	IRRI	IRIS 313-11409	CUTTACK 29::IRGC 49573-1	IRGC 49573	CUTTACK 29		INDIA	India	IRGC 127289	CUTTACK 29::IRGC 49573-1				Indica
2400	IRRI	IRIS 313-11358	DADKHANI::IRGC 45454-1	IRGC 45454	DADKHANI		INDIA	India	IRGC 128023	DADKHANI::IRGC 45454-2				Indica
2401	IRRI	IRIS 313-11359	DAHARNAGRA::IRGC 45465-1	IRGC 45465	DAHARNAGRA		INDIA	India	IRGC 128024	DAHARNAGRA::IRGC 45465-2				Indica
1813	IRRI	IRIS 313-10756	DAMODAR::IRGC 17038-1	IRGC 17038	DAMODAR		INDIA	India	IRGC 127299	DAMODAR::IRGC 17038-1				Indica
1310	IRRI	IRIS 313-11918	DILBAKSH::IRGC 74738-1	IRGC 74738	DILBAKSH		INDIA	India	IRGC 128279	DILBAKSH::IRGC 74738-1				Indica
1652	IRRI	IRIS 313-10544	DONGREM::IRGC 6688-1	IRGC 6688	DONGREM		INDIA	India	IRGC 127340	DONGREM::IRGC 6688-1				Indica
2217	IRRI	IRIS 313-11167	DUBRAJ::IRGC 34904-1	IRGC 34904	DUBRAJ		INDIA	India	IRGC 127343	DUBRAJ::IRGC 34904-1				Indica
1884	IRRI	IRIS 313-10833	EDAKKADAN 0-69-27::IRGC 19560-1	IRGC 19560	EDAKKADAN 0-69-27		INDIA	India	IRGC 127355	EDAKKADAN 0-69-27::IRGC 19560-1				Indica
2060	IRRI	IRIS 313-10989	GUTTI AKKULLU::IRGC 26850-1	IRGC 26850	GUTTI-AKKULLU		INDIA	India	IRGC 128046	GUTTI AKKULLU::IRGC 26850-2				Indica
1225	IRRI	IRIS 313-11826	HIRA NAKHI::IRGC 70840-1	IRGC 70840	HIRA NAKHI		INDIA	India	IRGC 128309	HIRA NAKHI::IRGC 70840-1				Indica
2235	IRRI	IRIS 313-11197	K 17-9-1-1::IRGC 36778-1	IRGC 36778	K 17-9-1-1		INDIA	India	IRGC 127471	K 17-9-1-1::IRGC 36778-1				Indica
2403	IRRI	IRIS 313-11361	KALIKALMA::IRGC 45996-1	IRGC 45996	KALIKALMA		INDIA	India	IRGC 128067	KALIKALMA::IRGC 45996-2				Indica
2453	IRRI	IRIS 313-11414	KARUNJEERAGA SAMBA::IRGC 49774-1	IRGC 49774	KARUNJEERAGA SAMBA		INDIA	India	IRGC 127495	KARUNJEERAGA SAMBA::IRGC 49774-1				Indica
2087	IRRI	IRIS 313-11040	KAVIVARI SAMBA::IRGC 28597-1	IRGC 28597	KAVIVARI SAMBA		INDIA	India		KAVIVARI SAMBA::IRGC 28597-2				Indica
1811	IRRI	IRIS 313-10754	KH 998::IRGC 16948-1	IRGC 16948	KH998		INDIA	India	IRGC 128081	KH 998::IRGC 16948-2				Indica
2405	IRRI	IRIS 313-11363	KHEJURTHUPI::IRGC 46137-1	IRGC 46137	KHEJURTHUPI		INDIA	India	IRGC 128089	KHEJURTHUPI::IRGC 46137-2				Indica
1976	IRRI	IRIS 313-10929	KOLONGI BAO::IRGC 24135-1	IRGC 24135	KOLONGI BAO		INDIA	India	IRGC 128090	KOLONGI BAO::IRGC 24135-2				Indica
2455	IRRI	IRIS 313-11416	KONAMANI::IRGC 49806-1	IRGC 49806	KONAMANI		INDIA	India	IRGC 127529	KONAMANI::IRGC 49806-1				Indica
1330	IRRI	IRIS 313-11937	KUNJUKUNJU::IRGC 75448-1	IRGC 75448	KUNJUKUNJU		INDIA	India	IRGC 127535	KUNJUKUNJU::IRGC 75448-1				Indica
1311	IRRI	IRIS 313-11919	LAKHA KUAR::IRGC 74760-1	IRGC 74760	LAKHA KUAR		INDIA	India	IRGC 127542	LAKHA KUAR::IRGC 74760-1				Indica
2407	IRRI	IRIS 313-11365	LANJALI::IRGC 46236-1	IRGC 46236	LANJALI		INDIA	India	IRGC 128095	LANJALI::IRGC 46236-2				Indica
2408	IRRI	IRIS 313-11367	MAKARANDASAIL::IRGC 46289-1	IRGC 46289	MAKARANDASAIL		INDIA	India	IRGC 128103	MAKARANDASAIL::IRGC 46289-2				Indica
2457	IRRI	IRIS 313-11418	MATALI::IRGC 49891-1	IRGC 49891	MATALI		INDIA	India	IRGC 128106	MATALI::IRGC 49891-2				Indica
2458	IRRI	IRIS 313-11419	MUTHA SAMBA::IRGC 49924-1	IRGC 49924	MUTHA SAMBA		INDIA	India		MUTHA SAMBA::IRGC 49924-2				Indica
813	IRRI	IRIS 313-7736	NONA BOKRA::IRGC 22710-C1-G1	IRGC 22710	NONA BOKRA		INDIA	India	IRGC 122181	NONA BOKRA::IRGC 22710-C1				Indica
1710	IRRI	IRIS 313-10628	O. SATIVA::IRGC 10164-1	IRGC 10164			INDIA	India		O. SATIVA::IRGC 10164-2				Indica
2284	IRRI	IRIS 313-11242	OR 117-8::IRGC 39680-1	IRGC 39680	OR117-8		INDIA	India	IRGC 128121	OR 117-8::IRGC 39680-2				Indica
2409	IRRI	IRIS 313-11368	PANIKELASH::IRGC 46500-1	IRGC 46500	PANIKELASH		INDIA	India	IRGC 128128	PANIKELASH::IRGC 46500-2				Indica
1886	IRRI	IRIS 313-10835	PERUNEL 0-69-18::IRGC 19581-1	IRGC 19581	PERUNEL 0-69-18		INDIA	India	IRGC 127727	PERUNEL 0-69-18::IRGC 19581-1				Indica
2459	IRRI	IRIS 313-11420	PISINI::IRGC 50035-1	IRGC 50035	PISINI		INDIA	India	IRGC 128138	PISINI::IRGC 50035-2				Indica
2088	IRRI	IRIS 313-11041	POONGAR::IRGC 28611-1	IRGC 28611	POONGAR		INDIA	India	IRGC 127738	POONGAR::IRGC 28611-1				Indica
2410	IRRI	IRIS 313-11369	RANACHANDRABHOG::IRGC 46567-1	IRGC 46567	RANACHANDRABHOG		INDIA	India	IRGC 128146	RANACHANDRABHOG::IRGC 46567-2				Indica
1399	IRRI	IRIS 313-12013	RAUSRR 4::IRGC 79785-1	IRGC 79785	RAUSRR 4		INDIA	India	IRGC 127767	RAUSRR 4::IRGC 79785-1				Indica
2289	IRRI	IRIS 313-11247	RP 1153-20-14::IRGC 40131-1	IRGC 40131	RP1153-20-14		INDIA	India		RP 1153-20-14::IRGC 40131-2				Indica
2287	IRRI	IRIS 313-11245	RP 20-12::IRGC 40031-1	IRGC 40031	RP20-12		INDIA	India	IRGC 128151	RP 20-12::IRGC 40031-2				Indica
2411	IRRI	IRIS 313-11370	SACHI::IRGC 46612-1	IRGC 46612	SACHI		INDIA	India		SACHI::IRGC 46612-2				Indica
810	IRRI	IRIS 313-7780	SONA::IRGC 26971-C1-G1	IRGC 26971	SONA(IET 1991)		INDIA	India	IRGC 122255	SONA::IRGC 26971-C1				Indica
1712	IRRI	IRIS 313-10640	SR 26 B::IRGC 10803-1	IRGC 10803	SR26 B		INDIA	India	IRGC 128169	SR 26 B::IRGC 10803-2				Indica
2413	IRRI	IRIS 313-11372	SUFALDHULA::IRGC 46698-1	IRGC 46698	SUFALDHULA		INDIA	India	IRGC 128173	SUFALDHULA::IRGC 46698-2				Indica
2251	IRRI	IRIS 313-11176	SXC 216::IRGC 35175-1	IRGC 35175	SXC216		INDIA	India	IRGC 127831	SXC 216::IRGC 35175-1				Indica
2237	IRRI	IRIS 313-11199	SYNTHETIC SATIVA::IRGC 36842-1	IRGC 36842	SYNTHETIC SATIVA		INDIA	India	IRGC 128176	SYNTHETIC SATIVA::IRGC 36842-2				Indica
2460	IRRI	IRIS 313-11421	TULASIBAS::IRGC 50192-1	IRGC 50192	TULASIBAS		INDIA	India	IRGC 128196	TULASIBAS::IRGC 50192-2				Indica
1887	IRRI	IRIS 313-10836	VELLA PERUVAZHA 0-68-12::IRGC 19588-1	IRGC 19588	VELLA PERUVAZHA 0-68-12		INDIA	India	IRGC 127887	VELLA PERUVAZHA 0-68-12::IRGC 19588-1				Indica
1221	IRRI	IRIS 313-11822	BHONDU PAREWA::IRGC 70802-1	IRGC 70802	BHONDU PAREWA		INDIA	India						Indica
1226	IRRI	IRIS 313-11827	KARI GURMATIA::IRGC 70850-1	IRGC 70850	KARI GURMATIA		INDIA	India						Indica
1363	IRRI	IRIS 313-11969	SHYAMJIRA::IRGC 77522-1	IRGC 77522	SHYAMJIRA		INDIA	India						Indica
1641	IRRI	IRIS 313-10519	ADT 22::IRGC 5901-1	IRGC 5901	ADT22		INDIA	India						Indica
1664	IRRI	IRIS 313-10523	PTB 18::IRGC 6105-1	IRGC 6105	PTB18		INDIA	India						Indica
2089	IRRI	IRIS 313-11042	VELLAIKOTTAI::IRGC 28618-1	IRGC 28618	VELLAIKOTTAI		INDIA	India						Indica
2286	IRRI	IRIS 313-11244	W 1014-162::IRGC 39871-1	IRGC 39871	W 1014-162		INDIA	India						Indica
2316	IRRI	IRIS 313-11280	ARC 15486::IRGC 42055-1	IRGC 42055	ARC 15486		INDIA	India						Indica
2323	IRRI	IRIS 313-11286	ARC 18325::IRGC 42399-1	IRGC 42399	ARC 18325		INDIA	India						Indica
150	IRRI	IRIS 313-9053	ARC 12536::IRGC 41068-1-1	IRGC 41068	ARC 12536		INDIA	India	IRGC 125644	ARC 12536::IRGC 41068-1	29035468	29035468	6.02486	Intermediate type
103	IRRI	IRIS 313-9392	ARC 11626::IRGC 21528-1-1	IRGC 21528	ARC 11626		INDIA	India	IRGC 125642	ARC 11626::IRGC 21528-1	46082022	46082022	9.56202	Intermediate type
55	IRRI	IRIS 313-8999	ARC 11430 B::IRGC 14567-1-1	IRGC 14567	ARC 11430 B		INDIA	India	IRGC 125640	ARC 11430 B::IRGC 14567-1	56151348	51587213	10.7043	Intermediate type
339	IRRI	IRIS 313-9593	ARC 15088::IRGC 41934-1-1	IRGC 41934	ARC 15088		INDIA	India	IRGC 125651	ARC 15088::IRGC 41934-1	52405730	52405730	10.8742	Intermediate type
2333	IRRI	IRIS 313-11295	ARC 11397::IRGC 42664-1	IRGC 42664	ARC 11397		INDIA	India	IRGC 127137	ARC 11397::IRGC 42664-1				Intermediate type
1934	IRRI	IRIS 313-10881	ARC 12413::IRGC 22044-1	IRGC 22044	ARC 12413		INDIA	India	IRGC 128223	ARC 12413::IRGC 22044-1				Intermediate type
1936	IRRI	IRIS 313-10883	ARC 12490::IRGC 22095-1	IRGC 22095	ARC 12490		INDIA	India	IRGC 128224	ARC 12490::IRGC 22095-1				Intermediate type
2300	IRRI	IRIS 313-11257	ARC 12757::IRGC 41095-1	IRGC 41095	ARC 12757		INDIA	India	IRGC 127944	ARC 12757::IRGC 41095-2				Intermediate type
2343	IRRI	IRIS 313-11269	ARC 14632::IRGC 41650-1	IRGC 41650	ARC 14632		INDIA	India	IRGC 127958	ARC 14632::IRGC 41650-2				Intermediate type
2354	IRRI	IRIS 313-11270	ARC 14663::IRGC 41671-1	IRGC 41671	ARC 14663		INDIA	India	IRGC 127959	ARC 14663::IRGC 41671-2				Intermediate type
2327	IRRI	IRIS 313-11290	ARC 6579::IRGC 42510-1	IRGC 42510	ARC 6579		INDIA	India	IRGC 127165	ARC 6579::IRGC 42510-1				Intermediate type
1901	IRRI	IRIS 313-10850	ARC 7263::IRGC 20570-1	IRGC 20570	ARC 7263		INDIA	India		ARC 7263::IRGC 20570-2				Intermediate type
2416	IRRI	IRIS 313-11375	CODE NO 31225::IRGC 46865-1	IRGC 46865			INDIA	India	IRGC 128018	CODE NO 31225::IRGC 46865-2				Intermediate type
1643	IRRI	IRIS 313-10531	HR 22::IRGC 6394-1	IRGC 6394	HR22		INDIA	India	IRGC 128310	HR 22::IRGC 6394-1				Intermediate type
2402	IRRI	IRIS 313-11360	JALADHI 1::IRGC 45858-1	IRGC 45858	JALADHI 1		INDIA	India		JALADHI 1::IRGC 45858-2				Intermediate type
2456	IRRI	IRIS 313-11417	LAWANGAI::IRGC 49850-1	IRGC 49850	LAWANGAI		INDIA	India		LAWANGAI::IRGC 49850-2				Intermediate type
2406	IRRI	IRIS 313-11364	KHIRPULI::IRGC 46143-1	IRGC 46143	KHIRPULI		INDIA	India						Intermediate type
179	IRRI	IRIS 313-8303	SURMATIYA::IRGC 74779-1-1	IRGC 74779	SURMATIYA		INDIA	India	IRGC 126008	SURMATIYA::IRGC 74779-1	33276552	24805733	5.14719	Japonica
149	IRRI	IRIS 313-8385	JC 149::IRGC 9070-1-1	IRGC 9070	JC149		INDIA	India	IRGC 117497	JC 149	47499398	47499398	9.85613	Japonica
1924	IRRI	IRIS 313-10872	ARC 11802::IRGC 21662-1	IRGC 21662	ARC 11802		INDIA	India		ARC 11802::IRGC 21662-2				Japonica
2202	IRRI	IRIS 313-11153	CT 45::IRGC 34027-1	IRGC 34027	CT45		INDIA	India	IRGC 128517	CT 45::IRGC 34027-2				Japonica
282	IRRI	IRIS 313-9197	GABAHSI RASAKI C 90::IRGC 49647-1-1	IRGC 49647	GABAHSI RASAKI C. 90		INDIA	India	IRGC 126205	GABAHSI RASAKI C 90::IRGC 49647-1	49411382	41882585	8.69064	Temperate japonica
1074	IRRI	IRIS 313-11650	NCS 901 A::IRGC 62568-1	IRGC 62568	NCS901 A		INDIA	India	IRGC 127668	NCS 901 A::IRGC 62568-1	53132660	53132660	11.025	Temperate japonica
921	IRRI	IRIS 313-11458	KARAHANI::IRGC 52664-1	IRGC 52664	KARAHANI		INDIA	India	IRGC 128333	KARAHANI::IRGC 52664-1	60614642	60614642	12.5775	Temperate japonica
936	IRRI	IRIS 313-11478	LOCAL::IRGC 53300-1	IRGC 53300	LOCAL		INDIA	India	IRGC 127572	LOCAL::IRGC 53300-1	66570026	66570026	13.8133	Temperate japonica
2204	IRRI	IRIS 313-11155	K 113::IRGC 34107-1	IRGC 34107	K 113		INDIA	India	IRGC 128326	K 113::IRGC 34107-1				Temperate japonica
2236	IRRI	IRIS 313-11198	K 78-13::IRGC 36794-1	IRGC 36794	K 78-13		INDIA	India		K 78-13::IRGC 36794-2				Temperate japonica
1227	IRRI	IRIS 313-11828	LALI GURMATIA::IRGC 70854-1	IRGC 70854	LALI GURMATIA		INDIA	India	IRGC 127544	LALI GURMATIA::IRGC 70854-1				Temperate japonica
274	IRRI	IRIS 313-9120	SONAPATNAI::IRGC 46695-1-1	IRGC 46695	SONAPATNAI		INDIA	India	IRGC 125905	SONAPATNAI::IRGC 46695-1	54702332	43553363	9.03732	Tropical japonica
953	IRRI	IRIS 313-11494	IC 25690::IRGC 53973-1	IRGC 53973	IC25690		INDIA	India	IRGC 128317	IC 25690::IRGC 53973-1	52141296	48022495	9.96467	Tropical japonica
641	IRRI	IRIS 313-9176	ARC 11359::IRGC 21348-1-1	IRGC 21348	ARC 11359		INDIA	India	IRGC 125639	ARC 11359::IRGC 21348-1	48104590	48104590	9.9817	Tropical japonica
897	IRRI	IRIS 313-11432	ISWAR KORA::IRGC 50674-1	IRGC 50674	ISWAR KORA		INDIA	India	IRGC 127443	ISWAR KORA::IRGC 50674-1	56084054	56084054	11.6374	Tropical japonica
898	IRRI	IRIS 313-11433	MR 136-1::IRGC 50707-1	IRGC 50707	MR136-1		INDIA	India	IRGC 127635	MR 136-1::IRGC 50707-1	58144144	58144144	12.0649	Tropical japonica
556	IRRI	IRIS 313-9190	CODE NO 31323::IRGC 46907-1-1	IRGC 46907	UNNAMED		INDIA	India	IRGC 126148	CODE NO 31323::IRGC 46907-1	64687680	60160789	12.4834	Tropical japonica
952	IRRI	IRIS 313-11493	AR 133::IRGC 53942-1	IRGC 53942	AR 133		INDIA	India	IRGC 127126	AR 133::IRGC 53942-1	122478024	109279980	22.6756	Tropical japonica
1150	IRRI	IRIS 313-11738	PAUNDRI::IRGC 67527-1	IRGC 67527	PAUNDRI		INDIA	India	IRGC 127720	PAUNDRI::IRGC 67527-1	148927314	143742237	29.8265	Tropical japonica
1904	IRRI	IRIS 313-10853	ARC 10028::IRGC 20656-1	IRGC 20656	ARC 10028		INDIA	India		ARC 10028::IRGC 20656-2				Tropical japonica
1913	IRRI	IRIS 313-10862	ARC 11281::IRGC 21283-1	IRGC 21283	ARC 11281		INDIA	India	IRGC 127135	ARC 11281::IRGC 21283-1				Tropical japonica
1916	IRRI	IRIS 313-10865	ARC 11424::IRGC 21380-1	IRGC 21380	ARC 11424		INDIA	India	IRGC 127938	ARC 11424::IRGC 21380-2				Tropical japonica
1917	IRRI	IRIS 313-10866	ARC 11478::IRGC 21418-1	IRGC 21418	ARC 11478		INDIA	India	IRGC 128221	ARC 11478::IRGC 21418-1				Tropical japonica
1918	IRRI	IRIS 313-10867	ARC 11538::IRGC 21463-1	IRGC 21463	ARC 11538		INDIA	India	IRGC 128222	ARC 11538::IRGC 21463-1				Tropical japonica
1922	IRRI	IRIS 313-10870	ARC 11768::IRGC 21630-1	IRGC 21630	ARC 11768		INDIA	India		ARC 11768::IRGC 21630-1				Tropical japonica
1926	IRRI	IRIS 313-10874	ARC 11946::IRGC 21768-1	IRGC 21768	ARC 11946		INDIA	India		ARC 11946::IRGC 21768-2				Tropical japonica
1937	IRRI	IRIS 313-10884	ARC 12493::IRGC 22098-1	IRGC 22098	ARC 12493		INDIA	India	IRGC 128225	ARC 12493::IRGC 22098-1				Tropical japonica
1939	IRRI	IRIS 313-10886	ARC 12655::IRGC 22226-1	IRGC 22226	ARC 12655		INDIA	India		ARC 12655::IRGC 22226-2				Tropical japonica
1941	IRRI	IRIS 313-10888	ARC 12726::IRGC 22288-1	IRGC 22288	ARC 12726		INDIA	India	IRGC 127943	ARC 12726::IRGC 22288-2				Tropical japonica
1947	IRRI	IRIS 313-10893	ARC 13156::IRGC 22514-1	IRGC 22514	ARC 13156		INDIA	India	IRGC 128226	ARC 13156::IRGC 22514-1				Tropical japonica
1959	IRRI	IRIS 313-10895	ARC 13257::IRGC 22608-1	IRGC 22608	ARC 13257		INDIA	India	IRGC 127151	ARC 13257::IRGC 22608-1				Tropical japonica
1898	IRRI	IRIS 313-10848	ARC 6188::IRGC 20370-1	IRGC 20370	ARC 6188		INDIA	India		ARC 6188::IRGC 20370-1				Tropical japonica
1885	IRRI	IRIS 313-10834	IARI 11387::IRGC 19573-1	IRGC 19573	IARI 11387		INDIA	India	IRGC 128314	IARI 11387::IRGC 19573-1				Tropical japonica
2205	IRRI	IRIS 313-11156	KHUDWANI ACC 202::IRGC 34154-1	IRGC 34154			INDIA	India	IRGC 127522	KHUDWANI ACC 202::IRGC 34154-1				Tropical japonica
1942	IRRI	IRIS 313-10889	ARC 12730::IRGC 22291-1	IRGC 22291	ARC 12730		INDIA	India						Tropical japonica
1944	IRRI	IRIS 313-10890	ARC 12861::IRGC 22395-1	IRGC 22395	ARC 12861		INDIA	India						Tropical japonica
224	IRRI	IRIS 313-8812	RELLY::IRGC 14623-1-1	IRGC 14623	RELLY		INDONESIA	Indonesia	IRGC 126160	RELLY::IRGC 14623-1	39105666	36582987	7.59097	Aus/boro
61	IRRI	IRIS 313-8664	SITORU::IRGC 66669-1-1	IRGC 66669	SITORU		INDONESIA	Indonesia			47992722	44924734	9.32188	Basmati/sadri
491	IRRI	IRIS 313-8457	SARA::IRGC 66631-1-1	IRGC 66631	SARA		INDONESIA	Indonesia			19402594	19402594	4.02604	Indica
180	IRRI	IRIS 313-8314	BEUREUM MEULIT::IRGC 35563-1-1	IRGC 35563	BEUREUM MEULIT		INDONESIA	Indonesia	IRGC 126047	BEUREUM MEULIT::IRGC 35563-1	28668318	21515329	4.46443	Indica
176	IRRI	IRIS 313-10412	RR 272-17-829::IRGC 117354-1-1	IRGC 117354	RR 272-17-829		INDONESIA	Indonesia	IRGC 121103	RR 272-17-829::IRGC 117354-1	35486320	26541519	5.50737	Indica
166	IRRI	IRIS 313-10334	B 6136 E 3-TB-0-1-5::IRGC 117311-1-1	IRGC 117311	B 6136 E-3-TB-0-1-5		INDONESIA	Indonesia	IRGC 125952	B 6136 E-3-TB-0-1-5::IRGC 117311-1	35442810	26631872	5.52611	Indica
219	IRRI	IRIS 313-8744	REMOL::IRGC 18624-1-1	IRGC 18624	REMOL		INDONESIA	Indonesia	IRGC 126266	REMOL::IRGC 18624-1	35646464	27499884	5.70623	Indica
291	IRRI	IRIS 313-9251	JANDA LAOR::IRGC 48552-1-1	IRGC 48552	JANDA LAOR		INDONESIA	Indonesia	IRGC 126980	JANDA LAOR::IRGC 48552-1	36265812	30684596	6.36705	Indica
227	IRRI	IRIS 313-8846	BAIANG 6::IRGC 6129-1-1	IRGC 6129	BAIANG 6		INDONESIA	Indonesia	IRGC 125668	BAIANG 6::IRGC 6129-1	46610710	35945984	7.45879	Indica
529	IRRI	IRIS 313-9188	TUMBA::IRGC 66681-1-1	IRGC 66681	TUMBA		INDONESIA	Indonesia	IRGC 126288	TUMBA::IRGC 66681-1	39873376	36519189	7.57773	Indica
516	IRRI	IRIS 313-8831	KETAN KUNANG KUNENG::IRGC 48730-1-1	IRGC 48730	KETAN KUNANG KUNENG		INDONESIA	Indonesia			40574394	37918052	7.868	Indica
532	IRRI	IRIS 313-9310	PUTEH KACA::IRGC 66614-1-1	IRGC 66614	PUTEH KACA		INDONESIA	Indonesia		PUTEH KACA::IRGC 66614-1	38862670	38862670	8.064	Indica
286	IRRI	IRIS 313-9208	KACIK TARAM::IRGC 35310-1-1	IRGC 35310	KACIK TARAM		INDONESIA	Indonesia	IRGC 126165	KACIK TARAM::IRGC 35310-1	46790120	39621917	8.22155	Indica
511	IRRI	IRIS 313-8767	SIDIK::IRGC 66643-1-1	IRGC 66643	SIDIK		INDONESIA	Indonesia			43751032	40895986	8.48592	Indica
182	IRRI	IRIS 313-8368	MENTIK TJERE BELUT::IRGC 18254-1-1	IRGC 18254	MENTIK TJERE BELUT		INDONESIA	Indonesia	IRGC 126071	MENTIK TJERE BELUT::IRGC 18254-1	57050040	42722746	8.86497	Indica
523	IRRI	IRIS 313-9054	BIDAPIK::IRGC 43354-1-1	IRGC 43354	BIDAPIK		INDONESIA	Indonesia		BIDAPIK::IRGC 43354-1	46300892	43150344	8.9537	Indica
837	IRRI	IRIS 313-7641	B 6144-MR-6-0-0::C1-G1		B 6144-MR-6-0-0		Indonesia	Indonesia	IRGC 121974	B 6144-MR-6-0-0::C1	43634776	43634776	9.05422	Indica
955	IRRI	IRIS 313-11496	BALU PRIA::IRGC 54158-1	IRGC 54158	BALU PRIA		INDONESIA	Indonesia		BALU PRIA::IRGC 54158-1	47643146	43891284	9.10744	Indica
499	IRRI	IRIS 313-8608	SI HAO NDURIA::IRGC 66649-1-1	IRGC 66649	SI HAO NDURIA		INDONESIA	Indonesia		SI HAO NDURIA::IRGC 66649-1	50731720	45816994	9.50703	Indica
524	IRRI	IRIS 313-9097	CANTIK PAUN::IRGC 66538-1-1	IRGC 66538	CANTIK PAUN		INDONESIA	Indonesia			47404138	47404138	9.83636	Indica
959	IRRI	IRIS 313-11499	PADI UDANG::IRGC 54295-1	IRGC 54295	PADI UDANG		INDONESIA	Indonesia		PADI UDANG::IRGC 54295-1	52656724	48619507	10.0885	Indica
471	IRRI	IRIS 313-9273	RADEN SAWO 1::IRGC 57578-1-1	IRGC 57578	RADEN SAWO 1		INDONESIA	Indonesia			51570722	51570722	10.7009	Indica
247	IRRI	IRIS 313-8956	RADEN KARAMUNTING::IRGC 20098-1-1	IRGC 20098	RADEN KARAMUNTING		INDONESIA	Indonesia	IRGC 125882	RADEN KARAMUNTING::IRGC 20098-1	56750608	52015997	10.7933	Indica
525	IRRI	IRIS 313-9098	SI MERIA::IRGC 66659-1-1	IRGC 66659	SI MERIA		INDONESIA	Indonesia			52519752	52519752	10.8978	Indica
505	IRRI	IRIS 313-8713	NELI::IRGC 66603-1-1	IRGC 66603	NELI		INDONESIA	Indonesia		NELI::IRGC 66603-1	52622226	52622226	10.9191	Indica
125	IRRI	IRIS 313-9314	KAAKARAN::IRGC 27138-1-1	IRGC 27138	KAAKARAN		INDONESIA	Indonesia			53522846	53522846	11.106	Indica
484	IRRI	IRIS 313-8291	KEDOT::IRGC 66568-1-1	IRGC 66568	KEDOT		INDONESIA	Indonesia			55996658	55996658	11.6193	Indica
328	IRRI	IRIS 313-9533	DUD KUNING::IRGC 44-1-1	IRGC 44	DUD KUNING		INDONESIA	Indonesia	IRGC 125729	DUD KUNING::IRGC 44-1	57813928	57813928	11.9964	Indica
960	IRRI	IRIS 313-11500	SKK::IRGC 54356-1	IRGC 54356	SKK		INDONESIA	Indonesia	IRGC 127816	SKK::IRGC 54356-1	57996852	57996852	12.0343	Indica
517	IRRI	IRIS 313-8833	SIMET 2::IRGC 25734-1-1	IRGC 25734	SIMET 2		INDONESIA	Indonesia	IRGC 126142	SIMET 2::IRGC 25734-1	58801320	58801320	12.2013	Indica
305	IRRI	IRIS 313-9320	SIPULUT HITAM PENDEK::IRGC 20154-1-1	IRGC 20154	SIPULUT HITAM PENDEK		INDONESIA	Indonesia	IRGC 125901	SIPULUT HITAM PENDEK::IRGC 20154-1	71347636	59298093	12.3044	Indica
500	IRRI	IRIS 313-8643	DAJA::IRGC 17440-1-1	IRGC 17440	DAJA		INDONESIA	Indonesia		DAJA::IRGC 17440-1	60890288	60890288	12.6347	Indica
520	IRRI	IRIS 313-8978	IE MATA CICEM::IRGC 66562-1-1	IRGC 66562	IE MATA CICEM		INDONESIA	Indonesia			62950192	62950192	13.0622	Indica
519	IRRI	IRIS 313-8922	AGAI 1::IRGC 24532-1-1	IRGC 24532	AGAI 1		INDONESIA	Indonesia			67382216	63006655	13.0739	Indica
198	IRRI	IRIS 313-8536	NG KARAN DE::IRGC 43489-1-1	IRGC 43489	NG. KARAN DE		INDONESIA	Indonesia		NG KARAN DE::IRGC 43489-1	68475650	64130768	13.3071	Indica
550	IRRI	IRIS 313-10332	B 4414 F-MR-6-3::IRGC 117310-1-1	IRGC 117310	B 4414 F-MR-6-3		INDONESIA	Indonesia	IRGC 126044	B 4414 F-MR-6-3::IRGC 117310-1	70951014	65054950	13.4989	Indica
521	IRRI	IRIS 313-9005	TJERE SUGI::IRGC 16650-1-1	IRGC 16650	TJERE SUGI		INDONESIA	Indonesia		TJERE SUGI::IRGC 16650-1	66048912	66048912	13.7051	Indica
527	IRRI	IRIS 313-9117	BAJAR KUNING PAHIT::IRGC 17186-1-1	IRGC 17186	BAJAR KUNING PAHIT		INDONESIA	Indonesia		BAJAR KUNING PAHIT::IRGC 17186-1	74792510	74792510	15.5194	Indica
338	IRRI	IRIS 313-9590	KETAN SERANG::IRGC 14615-1-1	IRGC 14615	KETAN SERANG		INDONESIA	Indonesia	IRGC 125799	KETAN SERANG::IRGC 14615-1	114097018	92148409	19.1208	Indica
165	IRRI	IRIS 313-10333	B 6136-3-TB-0-1-5::IRGC 117312-1-1	IRGC 117312	B 6136-3-TB-0-1-5		INDONESIA	Indonesia	IRGC 125951	B 6136-3-TB-0-1-5::IRGC 117312-1	102202992	102202992	21.2071	Indica
507	IRRI	IRIS 313-8725	PULUT BARAYA::IRGC 27393-1-1	IRGC 27393	PULUT BARAYA		INDONESIA	Indonesia	IRGC 126262	PULUT BARAYA::IRGC 27393-1	107019940	107019940	22.2066	Indica
167	IRRI	IRIS 313-10337	B 6149 F-MR-7::IRGC 117314-1-1	IRGC 117314	B 6149 F-MR-7		INDONESIA	Indonesia	IRGC 125953	B 6149 F-MR-7::IRGC 117314-1	112954346	112954346	23.438	Indica
494	IRRI	IRIS 313-8493	MELABOH::IRGC 66597-1-1	IRGC 66597	MELABOH		INDONESIA	Indonesia	IRGC 128537	MELABOH::IRGC 66597-1	171468918	136416355	28.3064	Indica
1081	IRRI	IRIS 313-11656	B 3913 B 16-20 ST 28::IRGC 63099-1	IRGC 63099	B 3913 B 16-20 ST 28		INDONESIA	Indonesia	IRGC 127196	B 3913 B 16-20 ST 28::IRGC 63099-1	184570138	170819178	35.445	Indica
1128	IRRI	IRIS 313-11717	JATI MANI::IRGC 66565-1	IRGC 66565	JATI MANI		INDONESIA	Indonesia	IRGC 127450	JATI MANI::IRGC 66565-1	183534286	179334884	37.212	Indica
1671	IRRI	IRIS 313-10565	221 B 36-1-1-1-1::IRGC 7585-1	IRGC 7585	221 B-36-1-1-1-1		INDONESIA	Indonesia	IRGC 127098	221 B 36-1-1-1-1::IRGC 7585-1				Indica
1657	IRRI	IRIS 313-10550	221 BC 4-1-45-10::IRGC 6865-1	IRGC 6865	221 BC4-1-45-10		INDONESIA	Indonesia		221 BC 4-1-45-10::IRGC 6865-1				Indica
1672	IRRI	IRIS 313-10566	221 C 391-1-3-3::IRGC 7600-1	IRGC 7600	221 C-391-1-3-3		INDONESIA	Indonesia	IRGC 127099	221 C 391-1-3-3::IRGC 7600-1				Indica
1408	IRRI	IRIS 313-12027	ACEH (SELECTION)::IRGC 80233-1	IRGC 80233	ACEH(SELECTION)		INDONESIA	Indonesia		ACEH (SELECTION)::IRGC 80233-1				Indica
117	IRRI	IRIS 313-8791	ARANG::IRGC 43322-1-1	IRGC 43322	ARANG		INDONESIA	Indonesia	IRGC 117423	ARANG				Indica
2126	IRRI	IRIS 313-10995	ASE BAKKA LOMPO::IRGC 26988-1	IRGC 26988	ASE BAKKA LOMPO		INDONESIA	Indonesia	IRGC 127976	ASE BAKKA LOMPO::IRGC 26988-2				Indica
2280	IRRI	IRIS 313-11239	B 737 G-KN-23-1::IRGC 39203-1	IRGC 39203	B 737G-KN-23-1		INDONESIA	Indonesia	IRGC 127978	B 737 G-KN-23-1::IRGC 39203-2				Indica
2040	IRRI	IRIS 313-10996	BAKASI::IRGC 27074-1	IRGC 27074	BAKASI		INDONESIA	Indonesia	IRGC 127204	BAKASI::IRGC 27074-1				Indica
1989	IRRI	IRIS 313-10942	BANDANG BUNGKUAKLAN::IRGC 24697-1	IRGC 24697	BANDANG BUNGKUAKLAN		INDONESIA	Indonesia	IRGC 127987	BANDANG BUNGKUAKLAN::IRGC 24697-2				Indica
1685	IRRI	IRIS 313-10525	BANDANG PUTIH 680::IRGC 6133-1	IRGC 6133	BANDANG PUTIH 680		INDONESIA	Indonesia		BANDANG PUTIH 680::IRGC 6133-2				Indica
1820	IRRI	IRIS 313-10762	BANDI::IRGC 17214-1	IRGC 17214	BANDI		INDONESIA	Indonesia	IRGC 127207	BANDI::IRGC 17214-1				Indica
1983	IRRI	IRIS 313-10935	BRONDOL PUTIH::IRGC 24541-1	IRGC 24541	BRONDOL PUTIH		INDONESIA	Indonesia	IRGC 127238	BRONDOL PUTIH::IRGC 24541-1				Indica
2225	IRRI	IRIS 313-11182	CEMPO CINA::IRGC 35581-1	IRGC 35581	CEMPO CINA		INDONESIA	Indonesia	IRGC 128009	CEMPO CINA::IRGC 35581-2				Indica
2041	IRRI	IRIS 313-10997	CEMPO MANGGAR::IRGC 27107-1	IRGC 27107	CEMPO MANGGAR		INDONESIA	Indonesia	IRGC 127250	CEMPO MANGGAR::IRGC 27107-1				Indica
1292	IRRI	IRIS 313-11902	CEMPO TURI::IRGC 73667-1	IRGC 73667	CEMPO TURI		INDONESIA	Indonesia	IRGC 127251	CEMPO TURI::IRGC 73667-1				Indica
801	IRRI	IRIS 313-7668	DANAU LAUT TAWAR::C1-G1		DANAU LAUT TAWAR		Indonesia	Indonesia	IRGC 122029	DANAU LAUT TAWAR::C1				Indica
2261	IRRI	IRIS 313-11177	DELI POCONG::IRGC 35265-1	IRGC 35265	DELI POCONG		INDONESIA	Indonesia	IRGC 127309	DELI POCONG::IRGC 35265-1				Indica
1824	IRRI	IRIS 313-10768	GADABUNG (GUNDIL)::IRGC 17569-1	IRGC 17569	GADABUNG(GUNDIL)		INDONESIA	Indonesia		GADABUNG (GUNDIL)::IRGC 17569-2				Indica
1825	IRRI	IRIS 313-10769	GAJA BARU::IRGC 17586-1	IRGC 17586	GAJA BARU		INDONESIA	Indonesia	IRGC 127375	GAJA BARU::IRGC 17586-1				Indica
1828	IRRI	IRIS 313-10772	GOJOT::IRGC 17669-1	IRGC 17669	GOJOT		INDONESIA	Indonesia	IRGC 127388	GOJOT::IRGC 17669-1				Indica
1830	IRRI	IRIS 313-10774	HEGAR MANAH::IRGC 17733-1	IRGC 17733	HEGAR MANAH		INDONESIA	Indonesia	IRGC 127404	HEGAR MANAH::IRGC 17733-1				Indica
1875	IRRI	IRIS 313-10824	HOING CANTEL::IRGC 19282-1	IRGC 19282	HOING CANTEL		INDONESIA	Indonesia	IRGC 128053	HOING CANTEL::IRGC 19282-2				Indica
1831	IRRI	IRIS 313-10775	INDEL::IRGC 17748-1	IRGC 17748	INDEL		INDONESIA	Indonesia	IRGC 128056	INDEL::IRGC 17748-2				Indica
2434	IRRI	IRIS 313-11394	INDO NO 13030::IRGC 48630-1	IRGC 48630			INDONESIA	Indonesia	IRGC 128057	INDO NO 13030::IRGC 48630-2				Indica
1895	IRRI	IRIS 313-10844	INDO NO 7505::IRGC 20162-1	IRGC 20162			INDONESIA	Indonesia	IRGC 128058	INDO NO 7505::IRGC 20162-2				Indica
1999	IRRI	IRIS 313-10951	JENDA ABANG::IRGC 25413-1	IRGC 25413	JENDA ABANG		INDONESIA	Indonesia	IRGC 128062	JENDA ABANG::IRGC 25413-2				Indica
1833	IRRI	IRIS 313-10777	KAMAS::IRGC 17785-1	IRGC 17785	KAMAS		INDONESIA	Indonesia	IRGC 127483	KAMAS::IRGC 17785-1				Indica
2359	IRRI	IRIS 313-11319	KENCANA RANDAH::IRGC 43709-1	IRGC 43709	KENCANA RANDAH		INDONESIA	Indonesia		KENCANA RANDAH::IRGC 43709-2				Indica
1835	IRRI	IRIS 313-10779	KERAN DUKUH::IRGC 17822-1	IRGC 17822	KERAN DUKUH		INDONESIA	Indonesia	IRGC 128521	KERAN DUKUH::IRGC 17822-2				Indica
533	IRRI	IRIS 313-9329	KERITING TINGGI::IRGC 19972-1-1	IRGC 19972	KERITING TINGGI		INDONESIA	Indonesia		KERITING TINGGI::IRGC 19972-1				Indica
1838	IRRI	IRIS 313-10782	KETAN NARIS::IRGC 17925-1	IRGC 17925	KETAN NARIS		INDONESIA	Indonesia	IRGC 128078	KETAN NARIS::IRGC 17925-2				Indica
1426	IRRI	IRIS 313-12046	KUJAM KURIT::IRGC 81477-1	IRGC 81477	KUJAM KURIT		INDONESIA	Indonesia		KUJAM KURIT::IRGC 81477-1				Indica
1755	IRRI	IRIS 313-10690	LARONDJAWI::IRGC 13571-1	IRGC 13571	LARONDJAWI		INDONESIA	Indonesia		LARONDJAWI::IRGC 13571-2				Indica
1427	IRRI	IRIS 313-12047	LEMAK RUSA::IRGC 81486-1	IRGC 81486	LEMAK RUSA		INDONESIA	Indonesia		LEMAK RUSA::IRGC 81486-1				Indica
1428	IRRI	IRIS 313-12048	LIMA::IRGC 81487-1	IRGC 81487	LIMA		INDONESIA	Indonesia	IRGC 127564	LIMA::IRGC 81487-1				Indica
1894	IRRI	IRIS 313-10842	LUBUK LINGGAU::IRGC 20000-1	IRGC 20000	LUBUK LINGGAU		INDONESIA	Indonesia	IRGC 128099	LUBUK LINGGAU::IRGC 20000-2				Indica
2044	IRRI	IRIS 313-11000	MAIRUL::IRGC 27170-1	IRGC 27170	MAIRUL		INDONESIA	Indonesia	IRGC 127591	MAIRUL::IRGC 27170-1				Indica
1798	IRRI	IRIS 313-10742	MAMAS::IRGC 16503-1	IRGC 16503	MAMAS		INDONESIA	Indonesia	IRGC 127600	MAMAS::IRGC 16503-1				Indica
1848	IRRI	IRIS 313-10791	MANGSUR::IRGC 18187-1	IRGC 18187	MANGSUR		INDONESIA	Indonesia	IRGC 127602	MANGSUR::IRGC 18187-1				Indica
1849	IRRI	IRIS 313-10792	MATIANG::IRGC 18220-1	IRGC 18220	MATIANG		INDONESIA	Indonesia	IRGC 127613	MATIANG::IRGC 18220-1				Indica
2360	IRRI	IRIS 313-11320	MAYAS PUTIH::IRGC 43727-1	IRGC 43727	MAYAS PUTIH		INDONESIA	Indonesia		MAYAS PUTIH::IRGC 43727-2				Indica
1995	IRRI	IRIS 313-10947	NANE::IRGC 25035-1	IRGC 25035	NANE		INDONESIA	Indonesia	IRGC 127643	NANE::IRGC 25035-1				Indica
1855	IRRI	IRIS 313-10797	NARUN::IRGC 18320-1	IRGC 18320	NARUN		INDONESIA	Indonesia		NARUN::IRGC 18320-2				Indica
1991	IRRI	IRIS 313-10943	PADI BENOT::IRGC 24757-1	IRGC 24757	PADI BENOT		INDONESIA	Indonesia		PADI BENOT::IRGC 24757-2				Indica
2003	IRRI	IRIS 313-10954	PADI GRUNDUL 1::IRGC 25493-1	IRGC 25493	PADI GRUNDUL 1		INDONESIA	Indonesia	IRGC 127700	PADI GRUNDUL 1::IRGC 25493-1				Indica
2004	IRRI	IRIS 313-10955	PADI PUYUH::IRGC 25532-1	IRGC 25532	PADI PUYUH		INDONESIA	Indonesia	IRGC 127702	PADI PUYUH::IRGC 25532-1				Indica
1295	IRRI	IRIS 313-11904	PADI SIRANDAH KUNING::IRGC 73762-1	IRGC 73762	PADI SIRANDAH KUNING		INDONESIA	Indonesia		PADI SIRANDAH KUNING::IRGC 73762-1				Indica
1296	IRRI	IRIS 313-11905	PAYO TINGGI::IRGC 73778-1	IRGC 73778	PAYO TINGGI		INDONESIA	Indonesia		PAYO TINGGI::IRGC 73778-1				Indica
2355	IRRI	IRIS 313-11315	PENDEK LAYUNG::IRGC 43542-1	IRGC 43542	PENDEK LAYUNG		INDONESIA	Indonesia	IRGC 128131	PENDEK LAYUNG::IRGC 43542-2				Indica
1353	IRRI	IRIS 313-11960	PORONG::IRGC 76983-1	IRGC 76983	PORONG		INDONESIA	Indonesia	IRGC 127740	PORONG::IRGC 76983-1				Indica
2050	IRRI	IRIS 313-11006	PULU RENNI::IRGC 27386-1	IRGC 27386	PULU RENNI		INDONESIA	Indonesia	IRGC 127747	PULU RENNI::IRGC 27386-1				Indica
1522	IRRI	IRIS 313-12240	PULUT MINYAK::IRGC 93615-1	IRGC 93615	PULUT MINYAK		INDONESIA	Indonesia		PULUT MINYAK::IRGC 93615-1				Indica
1621	IRRI	IRIS 313-10480	PULUT NANGKA 16::IRGC 3630-1	IRGC 3630	PULUT NANGKA 016		INDONESIA	Indonesia		PULUT NANGKA 16::IRGC 3630-2				Indica
2054	IRRI	IRIS 313-11010	PULUT PUTIH::IRGC 27426-1	IRGC 27426	PULUT PUTIH		INDONESIA	Indonesia	IRGC 127750	PULUT PUTIH::IRGC 27426-1				Indica
1756	IRRI	IRIS 313-10692	RANDAH SASAK::IRGC 13652-1	IRGC 13652	RANDAH SASAK		INDONESIA	Indonesia		RANDAH SASAK::IRGC 13652-2				Indica
2272	IRRI	IRIS 313-11178	RUJAK DANAN::IRGC 35446-1	IRGC 35446	RUJAK DANAN		INDONESIA	Indonesia	IRGC 128152	RUJAK DANAN::IRGC 35446-2				Indica
2212	IRRI	IRIS 313-11162	SABRAN::IRGC 34630-1	IRGC 34630	SABRAN		INDONESIA	Indonesia	IRGC 127775	SABRAN::IRGC 34630-1				Indica
1861	IRRI	IRIS 313-10811	SEMPOR::IRGC 18761-1	IRGC 18761	SEMPOR		INDONESIA	Indonesia	IRGC 128160	SEMPOR::IRGC 18761-2				Indica
2283	IRRI	IRIS 313-11179	SI OMPAN LAMA::IRGC 35481-1	IRGC 35481	SI OMPAN LAMA		INDONESIA	Indonesia	IRGC 127810	SI OMPAN LAMA::IRGC 35481-1				Indica
2357	IRRI	IRIS 313-11317	SI RANTING::IRGC 43645-1	IRGC 43645	SI RANTING		INDONESIA	Indonesia	IRGC 128167	SI RANTING::IRGC 43645-2				Indica
1863	IRRI	IRIS 313-10813	SIAM BARABAI::IRGC 18800-1	IRGC 18800	SIAM BARABAI		INDONESIA	Indonesia		SIAM BARABAI::IRGC 18800-2				Indica
1864	IRRI	IRIS 313-10814	SIBORAS::IRGC 18816-1	IRGC 18816	SIBORAS		INDONESIA	Indonesia	IRGC 128163	SIBORAS::IRGC 18816-2				Indica
1986	IRRI	IRIS 313-10938	SIGUPAI::IRGC 24642-1	IRGC 24642	SIGUPAI		INDONESIA	Indonesia		SIGUPAI::IRGC 24642-2				Indica
1988	IRRI	IRIS 313-10941	SINTHA::IRGC 24687-1	IRGC 24687	SINTHA		INDONESIA	Indonesia	IRGC 127809	SINTHA::IRGC 24687-1				Indica
2294	IRRI	IRIS 313-11180	SIPULUIK ARANG::IRGC 35488-1	IRGC 35488	SIPULUIK ARANG		INDONESIA	Indonesia	IRGC 128166	SIPULUIK ARANG::IRGC 35488-2				Indica
1992	IRRI	IRIS 313-10944	SIPULUT SUBANG::IRGC 24824-1	IRGC 24824	SIPULUT SUBANG		INDONESIA	Indonesia		SIPULUT SUBANG::IRGC 24824-2				Indica
1987	IRRI	IRIS 313-10940	SITANDANG::IRGC 24681-1	IRGC 24681	SITANDANG		INDONESIA	Indonesia	IRGC 127814	SITANDANG::IRGC 24681-1				Indica
2055	IRRI	IRIS 313-11011	SUNAR::IRGC 27470-1	IRGC 27470	SUNAR		INDONESIA	Indonesia	IRGC 127830	SUNAR::IRGC 27470-1				Indica
2305	IRRI	IRIS 313-11181	TAMBA PERAK::IRGC 35534-1	IRGC 35534	TAMBA PERAK		INDONESIA	Indonesia	IRGC 128179	TAMBA PERAK::IRGC 35534-2				Indica
2010	IRRI	IRIS 313-10961	TARING PELUNDUK::IRGC 25821-1	IRGC 25821	TARING PELUNDUK		INDONESIA	Indonesia		TARING PELUNDUK::IRGC 25821-2				Indica
2011	IRRI	IRIS 313-10962	TERUNG DAUN::IRGC 25823-1	IRGC 25823	TERUNG DAUN		INDONESIA	Indonesia	IRGC 128182	TERUNG DAUN::IRGC 25823-2				Indica
1872	IRRI	IRIS 313-10821	TJ PERAK::IRGC 19141-1	IRGC 19141	TJ. PERAK		INDONESIA	Indonesia	IRGC 127862	TJ PERAK::IRGC 19141-1				Indica
1868	IRRI	IRIS 313-10818	TJEMPO PENDEK UNTUNG::IRGC 19055-1	IRGC 19055	TJEMPO PENDEK-UNTUNG		INDONESIA	Indonesia	IRGC 128188	TJEMPO PENDEK UNTUNG::IRGC 19055-2				Indica
1869	IRRI	IRIS 313-10819	TJERE ENER::IRGC 19103-1	IRGC 19103	TJERE ENER		INDONESIA	Indonesia	IRGC 127860	TJERE ENER::IRGC 19103-1				Indica
1871	IRRI	IRIS 313-10820	TJERE MANGGA::IRGC 19116-1	IRGC 19116	TJERE MANGGA		INDONESIA	Indonesia	IRGC 128189	TJERE MANGGA::IRGC 19116-2				Indica
2438	IRRI	IRIS 313-11398	TODULI::IRGC 48942-1	IRGC 48942	TODULI		INDONESIA	Indonesia	IRGC 128190	TODULI::IRGC 48942-2				Indica
2358	IRRI	IRIS 313-11318	TUBU::IRGC 43677-1	IRGC 43677	TUBU		INDONESIA	Indonesia	IRGC 128195	TUBU::IRGC 43677-2				Indica
1873	IRRI	IRIS 313-10822	UNGGAS::IRGC 19176-1	IRGC 19176	UNGGAS		INDONESIA	Indonesia	IRGC 128199	UNGGAS::IRGC 19176-2				Indica
1874	IRRI	IRIS 313-10823	UTRI DELI::IRGC 19182-1	IRGC 19182	UTRI DELI		INDONESIA	Indonesia	IRGC 127880	UTRI DELI::IRGC 19182-1				Indica
1818	IRRI	IRIS 313-10760	ATJEH::IRGC 17174-1	IRGC 17174	ATJEH		INDONESIA	Indonesia						Indica
1834	IRRI	IRIS 313-10778	KENTJANA MAHANG::IRGC 17818-1	IRGC 17818	KENTJANA MAHANG		INDONESIA	Indonesia						Indica
1842	IRRI	IRIS 313-10786	KETAN URANG::IRGC 17980-1	IRGC 17980	KETAN URANG		INDONESIA	Indonesia						Indica
1860	IRRI	IRIS 313-10810	SEGON BENGGALA::IRGC 18724-1	IRGC 18724	SEGON BENGGALA		INDONESIA	Indonesia						Indica
1862	IRRI	IRIS 313-10812	SERUNEN::IRGC 18789-1	IRGC 18789	SERUNEN		INDONESIA	Indonesia						Indica
1891	IRRI	IRIS 313-10804	PUAK::IRGC 18512-1	IRGC 18512	PUAK		INDONESIA	Indonesia						Indica
1911	IRRI	IRIS 313-10806	RADEN DJAWA (GUNDIL)::IRGC 18558-1	IRGC 18558	RADEN DJAWA(GUNDIL)		INDONESIA	Indonesia						Indica
1921	IRRI	IRIS 313-10807	RANDA KUNING::IRGC 18595-1	IRGC 18595	RANDA KUNING		INDONESIA	Indonesia						Indica
1985	IRRI	IRIS 313-10937	PULUT WAJIT::IRGC 24624-1	IRGC 24624	PULUT WAJIT		INDONESIA	Indonesia						Indica
2042	IRRI	IRIS 313-10998	KETAN RASO::IRGC 27154-1	IRGC 27154	KETAN RASO		INDONESIA	Indonesia						Indica
2351	IRRI	IRIS 313-11312	PADI HITAM::IRGC 43496-1	IRGC 43496	PADI HITAM		INDONESIA	Indonesia						Indica
2356	IRRI	IRIS 313-11316	RANTAT::IRGC 43563-1	IRGC 43563	RANTAT		INDONESIA	Indonesia						Indica
2435	IRRI	IRIS 313-11395	INDO NO 13075::IRGC 48665-1	IRGC 48665			INDONESIA	Indonesia						Indica
695	IRRI	IRIS 313-8998	SIGAE::IRGC 66645-1-1	IRGC 66645	SIGAE		INDONESIA	Indonesia			66448878	51098067	10.6028	Intermediate type
1794	IRRI	IRIS 313-10738	ANDEL WELUT::IRGC 16339-1	IRGC 16339	ANDEL WELUT		INDONESIA	Indonesia		ANDEL WELUT::IRGC 16339-1				Intermediate type
1827	IRRI	IRIS 313-10771	GOGO RAJAPAN::IRGC 17666-1	IRGC 17666	GOGO RAJAPAN		INDONESIA	Indonesia		GOGO RAJAPAN::IRGC 17666-2				Intermediate type
1795	IRRI	IRIS 313-10739	GOGO::IRGC 16418-1	IRGC 16418	GOGO		INDONESIA	Indonesia		GOGO::IRGC 16418-1				Intermediate type
1996	IRRI	IRIS 313-10948	PARE MAROMBA::IRGC 25074-1	IRGC 25074	PARE MAROMBA		INDONESIA	Indonesia		PARE MAROMBA::IRGC 25074-2				Intermediate type
1655	IRRI	IRIS 313-10522	SUKAMANDI 1005::IRGC 6065-1	IRGC 6065	SUKAMANDI 1005		INDONESIA	Indonesia		SUKAMANDI 1005::IRGC 6065-1				Intermediate type
2056	IRRI	IRIS 313-11012	TELURIKAN::IRGC 27478-1	IRGC 27478	TELURIKAN		INDONESIA	Indonesia		TELURIKAN::IRGC 27478-1				Intermediate type
1844	IRRI	IRIS 313-10787	KWATIK PUTIH::IRGC 18053-1	IRGC 18053	KWATIK PUTIH		INDONESIA	Indonesia						Intermediate type
956	IRRI	IRIS 313-11497	PADI ARA::IRGC 54252-1	IRGC 54252	PADI ARA		INDONESIA	Indonesia		PADI ARA::IRGC 54252-2	44765720	41294421	8.56859	Japonica
954	IRRI	IRIS 313-11495	ANENOE::IRGC 54140-1	IRGC 54140	ANENOE		INDONESIA	Indonesia	IRGC 128217	ANENOE::IRGC 54140-1	59634538	55011804	11.4149	Japonica
653	IRRI	IRIS 313-9691	SIFARASI::IRGC 66644-1-1	IRGC 66644	SIFARASI		INDONESIA	Indonesia	IRGC 126311	SIFARASI::IRGC 66644-1	62415732	62415732	12.9513	Japonica
1817	IRRI	IRIS 313-10759	ANDEL::IRGC 17153-1	IRGC 17153	ANDEL		INDONESIA	Indonesia	IRGC 127927	ANDEL::IRGC 17153-2				Japonica
1998	IRRI	IRIS 313-10950	ASE PULU BOLONG::IRGC 25171-1	IRGC 25171	ASE PULU BOLONG		INDONESIA	Indonesia	IRGC 127174	ASE PULU BOLONG::IRGC 25171-1				Japonica
1819	IRRI	IRIS 313-10761	BALIK SEMAH::IRGC 17201-1	IRGC 17201	BALIK SEMAH		INDONESIA	Indonesia	IRGC 127984	BALIK SEMAH::IRGC 17201-2				Japonica
1821	IRRI	IRIS 313-10765	CERE KAWAT::IRGC 17401-1	IRGC 17401	CERE KAWAT		INDONESIA	Indonesia	IRGC 128010	CERE KAWAT::IRGC 17401-2				Japonica
1822	IRRI	IRIS 313-10766	DJALAWARA::IRGC 17471-1	IRGC 17471	DJALAWARA		INDONESIA	Indonesia	IRGC 127325	DJALAWARA::IRGC 17471-1				Japonica
1823	IRRI	IRIS 313-10767	DJANGGOT::IRGC 17491-1	IRGC 17491	DJANGGOT		INDONESIA	Indonesia	IRGC 128032	DJANGGOT::IRGC 17491-2				Japonica
1826	IRRI	IRIS 313-10770	GANDAMANA::IRGC 17593-1	IRGC 17593	GANDAMANA		INDONESIA	Indonesia	IRGC 128042	GANDAMANA::IRGC 17593-2				Japonica
1829	IRRI	IRIS 313-10773	HAWARA DJEDAH::IRGC 17728-1	IRGC 17728	HAWARA DJEDAH		INDONESIA	Indonesia		HAWARA DJEDAH::IRGC 17728-1				Japonica
1984	IRRI	IRIS 313-10936	KETAN GUNDIL::IRGC 24568-1	IRGC 24568	KETAN GUNDIL		INDONESIA	Indonesia	IRGC 127504	KETAN GUNDIL::IRGC 24568-1				Japonica
1836	IRRI	IRIS 313-10780	KETAN LALER::IRGC 17897-1	IRGC 17897	KETAN LALER		INDONESIA	Indonesia	IRGC 127505	KETAN LALER::IRGC 17897-1				Japonica
52	IRRI	IRIS 313-10152	KETAN MENAH::IRGC 48733-1-1	IRGC 48733	KETAN MENAH		INDONESIA	Indonesia	IRGC 125798	KETAN MENAH::IRGC 48733-1				Japonica
1837	IRRI	IRIS 313-10781	KETAN MLANTING::IRGC 17916-1	IRGC 17916	KETAN MLANTING		INDONESIA	Indonesia	IRGC 127506	KETAN MLANTING::IRGC 17916-1				Japonica
1893	IRRI	IRIS 313-10841	KETAN NANGKA::IRGC 19961-1	IRGC 19961	KETAN NANGKA		INDONESIA	Indonesia	IRGC 128077	KETAN NANGKA::IRGC 19961-2				Japonica
1839	IRRI	IRIS 313-10783	KETAN OSOG::IRGC 17929-1	IRGC 17929	KETAN OSOG		INDONESIA	Indonesia	IRGC 127507	KETAN OSOG::IRGC 17929-1				Japonica
1796	IRRI	IRIS 313-10740	KETAN PAPAH AREN::IRGC 16467-1	IRGC 16467	KETAN PAPAH AREN		INDONESIA	Indonesia	IRGC 127508	KETAN PAPAH AREN::IRGC 16467-1				Japonica
1797	IRRI	IRIS 313-10741	KETAN PELERN::IRGC 16468-1	IRGC 16468	KETAN PELERN		INDONESIA	Indonesia	IRGC 127509	KETAN PELERN::IRGC 16468-1				Japonica
1840	IRRI	IRIS 313-10784	KETAN SAPI::IRGC 17954-1	IRGC 17954	KETAN SAPI		INDONESIA	Indonesia	IRGC 128079	KETAN SAPI::IRGC 17954-2				Japonica
1841	IRRI	IRIS 313-10785	KETAN SLAWI::IRGC 17963-1	IRGC 17963	KETAN SLAWI		INDONESIA	Indonesia	IRGC 127510	KETAN SLAWI::IRGC 17963-1				Japonica
1846	IRRI	IRIS 313-10789	LENGGANG GENUK BULU::IRGC 18119-1	IRGC 18119	LENGGANG GENUK BULU		INDONESIA	Indonesia		LENGGANG GENUK BULU::IRGC 18119-1				Japonica
1858	IRRI	IRIS 313-10800	PALOTAN MELATI::IRGC 18426-1	IRGC 18426	PALOTAN MELATI		INDONESIA	Indonesia	IRGC 128127	PALOTAN MELATI::IRGC 18426-2				Japonica
1859	IRRI	IRIS 313-10801	PARE BUWUN::IRGC 18456-1	IRGC 18456	PARE BUWUN		INDONESIA	Indonesia		PARE BUWUN::IRGC 18456-2				Japonica
1365	IRRI	IRIS 313-11971	PARE LAMBAN BINGKA::IRGC 77601-1	IRGC 77601	PARE LAMBAN BINGKA		INDONESIA	Indonesia		PARE LAMBAN BINGKA::IRGC 77601-1				Japonica
1900	IRRI	IRIS 313-10805	PULO::IRGC 18519-1	IRGC 18519	PULO		INDONESIA	Indonesia	IRGC 127746	PULO::IRGC 18519-1				Japonica
2048	IRRI	IRIS 313-11005	PULU LOTONG::IRGC 27380-1	IRGC 27380	PULU LOTONG		INDONESIA	Indonesia	IRGC 128140	PULU LOTONG::IRGC 27380-2				Japonica
2051	IRRI	IRIS 313-11007	PULUT BONGO::IRGC 27397-1	IRGC 27397	PULUT BONGO		INDONESIA	Indonesia	IRGC 128141	PULUT BONGO::IRGC 27397-2				Japonica
2052	IRRI	IRIS 313-11008	PULUT CENRANA::IRGC 27400-1	IRGC 27400	PULUT CENRANA		INDONESIA	Indonesia	IRGC 128142	PULUT CENRANA::IRGC 27400-2				Japonica
2005	IRRI	IRIS 313-10956	PUTUS TOLO::IRGC 25636-1	IRGC 25636	PUTUS TOLO		INDONESIA	Indonesia	IRGC 128144	PUTUS TOLO::IRGC 25636-2				Japonica
1932	IRRI	IRIS 313-10808	RANTE::IRGC 18608-1	IRGC 18608	RANTE		INDONESIA	Indonesia	IRGC 128147	RANTE::IRGC 18608-2				Japonica
1943	IRRI	IRIS 313-10809	SAMPANG KUNING::IRGC 18678-1	IRGC 18678	SAMPANG KUNING		INDONESIA	Indonesia	IRGC 128158	SAMPANG KUNING::IRGC 18678-2				Japonica
1757	IRRI	IRIS 313-10693	SEREH::IRGC 13732-1	IRGC 13732	SEREH		INDONESIA	Indonesia		SEREH::IRGC 13732-2				Japonica
1865	IRRI	IRIS 313-10815	SIDJANGGUK::IRGC 18826-1	IRGC 18826	SIDJANGGUK		INDONESIA	Indonesia		SIDJANGGUK::IRGC 18826-2				Japonica
1866	IRRI	IRIS 313-10816	SIDJERO GUNDIL::IRGC 18829-1	IRGC 18829	SIDJERO GUNDIL		INDONESIA	Indonesia	IRGC 128164	SIDJERO GUNDIL::IRGC 18829-2				Japonica
1754	IRRI	IRIS 313-10689	SIKEP BATU::IRGC 13514-1	IRGC 13514	SIKEP BATU		INDONESIA	Indonesia	IRGC 128165	SIKEP BATU::IRGC 13514-2				Japonica
1800	IRRI	IRIS 313-10744	SIPON::IRGC 16570-1	IRGC 16570	SIPON		INDONESIA	Indonesia	IRGC 127811	SIPON::IRGC 16570-1				Japonica
1801	IRRI	IRIS 313-10745	SLOBOK::IRGC 16571-1	IRGC 16571	SLOBOK		INDONESIA	Indonesia	IRGC 127818	SLOBOK::IRGC 16571-1				Japonica
1802	IRRI	IRIS 313-10746	TJEMPO KREMBUNG::IRGC 16603-1	IRGC 16603	TJEMPO KREMBUNG		INDONESIA	Indonesia						Japonica
1845	IRRI	IRIS 313-10788	LEMUNGSIR::IRGC 18116-1	IRGC 18116	LEMUNGSIR		INDONESIA	Indonesia						Japonica
1847	IRRI	IRIS 313-10790	LOLAWAJI::IRGC 18131-1	IRGC 18131	LOLAWAJI		INDONESIA	Indonesia						Japonica
1867	IRRI	IRIS 313-10817	SLAMET::IRGC 18900-1	IRGC 18900	SLAMET		INDONESIA	Indonesia						Japonica
1870	IRRI	IRIS 313-10802	PEUTEUJ::IRGC 18484-1	IRGC 18484	PEUTEUJ		INDONESIA	Indonesia						Japonica
1880	IRRI	IRIS 313-10803	PLAMPEYAN::IRGC 18494-1	IRGC 18494	PLAMPEYAN		INDONESIA	Indonesia						Japonica
2350	IRRI	IRIS 313-11311	CICIH KAPUK::IRGC 43377-1	IRGC 43377	CICIH KAPUK		INDONESIA	Indonesia						Japonica
957	IRRI	IRIS 313-11498	PADI HEDENG (REKET HEDENG)::IRGC 54266-1	IRGC 54266	PADI HEDENG(REKET HEDENG)		INDONESIA	Indonesia		PADI HEDENG (REKET HEDENG)::IRGC 54266-1	56181990	51761466	10.7405	Temperate japonica
147	IRRI	IRIS 313-9239	RIMBUN::IRGC 43741-1-1	IRGC 43741	RIMBUN		INDONESIA	Indonesia	IRGC 126268	RIMBUN::IRGC 43741-1	54490410	54490410	11.3068	Temperate japonica
640	IRRI	IRIS 313-9129	LAYANDABU::IRGC 25214-1-1	IRGC 25214	LAYANDABU		INDONESIA	Indonesia	IRGC 125820	LAYANDABU::IRGC 25214-1	36112286	36112286	7.4933	Tropical japonica
646	IRRI	IRIS 313-9405	INGSA BELANAK::IRGC 43402-1-1	IRGC 43402	INGSA BELANAK		INDONESIA	Indonesia	IRGC 126059	INGSA BELANAK::IRGC 43402-1	48706442	48706442	10.1066	Tropical japonica
693	IRRI	IRIS 313-8865	PADI SEPAH::IRGC 48803-1-1	IRGC 48803	PADI SEPAH		INDONESIA	Indonesia	IRGC 126345	PADI SEPAH::IRGC 48803-1	57965528	57965528	12.0278	Tropical japonica
697	IRRI	IRIS 313-9242	SUKARADJA::IRGC 18936-1-1	IRGC 18936	SUKARADJA		INDONESIA	Indonesia		SUKARADJA::IRGC 18936-1	64853904	64853904	13.4572	Tropical japonica
139	IRRI	IRIS 313-9301	KETAN DONGGO::IRGC 54201-1-1	IRGC 54201	KETAN DONGGO		INDONESIA	Indonesia	IRGC 126068	KETAN DONGGO::IRGC 54201-1	67582520	67582520	14.0234	Tropical japonica
683	IRRI	IRIS 313-8436	PIKTO MAMAS::IRGC 18487-1-1	IRGC 18487	PIKTO MAMAS		INDONESIA	Indonesia	IRGC 126307	PIKTO MAMAS::IRGC 18487-1	85468666	85468666	17.7347	Tropical japonica
698	IRRI	IRIS 313-9470	SAHULO FACHE SOYO::IRGC 66630-1-1	IRGC 66630	SAHULO FACHE SOYO		INDONESIA	Indonesia	IRGC 126310	SAHULO FACHE SOYO::IRGC 66630-1	93174844	93174844	19.3338	Tropical japonica
1816	IRRI	IRIS 313-10758	AEN METAN::IRGC 17142-1	IRGC 17142	AEN METAN		INDONESIA	Indonesia		AEN METAN::IRGC 17142-1				Tropical japonica
1993	IRRI	IRIS 313-10945	BULAK::IRGC 24884-1	IRGC 24884	BULAK		INDONESIA	Indonesia	IRGC 128247	BULAK::IRGC 24884-1				Tropical japonica
1364	IRRI	IRIS 313-11970	BUNTU DOMBA 1::IRGC 77554-1	IRGC 77554	BUNTU DOMBA 1		INDONESIA	Indonesia	IRGC 127240	BUNTU DOMBA 1::IRGC 77554-1				Tropical japonica
850	IRRI	IRIS 313-7883	GANIGI::IRGC 48698-C1-G1	IRGC 48698	GANIGI		INDONESIA	Indonesia	IRGC 122052	GANIGI::IRGC 48698-C1				Tropical japonica
865	IRRI	IRIS 313-7885	GOGO::IRGC 43390-C1-G1	IRGC 43390	GOGO		INDONESIA	Indonesia	IRGC 122063	GOGO::IRGC 43390-C1				Tropical japonica
1832	IRRI	IRIS 313-10776	KABADOKA::IRGC 17775-1	IRGC 17775	KABADOKA		INDONESIA	Indonesia		KABADOKA::IRGC 17775-2				Tropical japonica
2162	IRRI	IRIS 313-11117	KAYELI KUNING::IRGC 31974-1	IRGC 31974	KAYELI KUNING		INDONESIA	Indonesia	IRGC 127502	KAYELI KUNING::IRGC 31974-1				Tropical japonica
2226	IRRI	IRIS 313-11183	KETAN LEMBAYUNGAN::IRGC 35745-1	IRGC 35745	KETAN LEMBAYUNGAN		INDONESIA	Indonesia		KETAN LEMBAYUNGAN::IRGC 35745-2				Tropical japonica
2000	IRRI	IRIS 313-10952	KILANG MEDU::IRGC 25442-1	IRGC 25442	KILANG MEDU		INDONESIA	Indonesia		KILANG MEDU::IRGC 25442-1				Tropical japonica
1293	IRRI	IRIS 313-11903	KOMPIT::IRGC 73716-1	IRGC 73716	KOMPIT		INDONESIA	Indonesia	IRGC 128351	KOMPIT::IRGC 73716-1				Tropical japonica
2043	IRRI	IRIS 313-10999	LANDEO::IRGC 27164-1	IRGC 27164	LANDEO		INDONESIA	Indonesia	IRGC 127550	LANDEO::IRGC 27164-1				Tropical japonica
1994	IRRI	IRIS 313-10946	MANGGE::IRGC 25019-1	IRGC 25019	MANGGE		INDONESIA	Indonesia	IRGC 128380	MANGGE::IRGC 25019-1				Tropical japonica
2436	IRRI	IRIS 313-11396	MAS::IRGC 48758-1	IRGC 48758	MAS		INDONESIA	Indonesia	IRGC 128385	MAS::IRGC 48758-1				Tropical japonica
1850	IRRI	IRIS 313-10793	MELIK::IRGC 18238-1	IRGC 18238	MELIK		INDONESIA	Indonesia		MELIK::IRGC 18238-2				Tropical japonica
1851	IRRI	IRIS 313-10794	MENDUNGAN::IRGC 18245-1	IRGC 18245	MENDUNGAN		INDONESIA	Indonesia	IRGC 127624	MENDUNGAN::IRGC 18245-1				Tropical japonica
1852	IRRI	IRIS 313-10795	MLATI::IRGC 18278-1	IRGC 18278	MLATI		INDONESIA	Indonesia	IRGC 128389	MLATI::IRGC 18278-1				Tropical japonica
1853	IRRI	IRIS 313-10796	MOLOG::IRGC 18282-1	IRGC 18282	MOLOG		INDONESIA	Indonesia	IRGC 128390	MOLOG::IRGC 18282-1				Tropical japonica
1856	IRRI	IRIS 313-10798	NOGO BELE 2::IRGC 18328-1	IRGC 18328	NOGO-BELE 2		INDONESIA	Indonesia		NOGO BELE 2::IRGC 18328-2				Tropical japonica
2002	IRRI	IRIS 313-10953	PADI ABUNG KUNING::IRGC 25469-1	IRGC 25469	PADI ABUNG KUNING		INDONESIA	Indonesia	IRGC 128417	PADI ABUNG KUNING::IRGC 25469-1				Tropical japonica
2352	IRRI	IRIS 313-11313	PADI RENDAH::IRGC 43515-1	IRGC 43515	PADI RENDAH		INDONESIA	Indonesia	IRGC 128420	PADI RENDAH::IRGC 43515-1				Tropical japonica
2046	IRRI	IRIS 313-11003	PAE MEETO::IRGC 27254-1	IRGC 27254	PAE MEETO		INDONESIA	Indonesia	IRGC 127918	PAE MEETO::IRGC 27254-1				Tropical japonica
1857	IRRI	IRIS 313-10799	PAE ONGGA::IRGC 18418-1	IRGC 18418	PAE ONGGA		INDONESIA	Indonesia	IRGC 127704	PAE ONGGA::IRGC 18418-1				Tropical japonica
2047	IRRI	IRIS 313-11004	PAE SANGGULA::IRGC 27297-1	IRGC 27297	PAE SANGGULA		INDONESIA	Indonesia	IRGC 128423	PAE SANGGULA::IRGC 27297-1				Tropical japonica
2045	IRRI	IRIS 313-11001	PAEDAI SOBUDI::IRGC 27222-1	IRGC 27222	PAEDAI SOBUDI		INDONESIA	Indonesia	IRGC 128421	PAEDAI SOBUDI::IRGC 27222-1				Tropical japonica
2353	IRRI	IRIS 313-11314	PELAU::IRGC 43538-1	IRGC 43538	PELAU		INDONESIA	Indonesia		PELAU::IRGC 43538-2				Tropical japonica
49	IRRI	IRIS 313-8324	POENOET HITAM::IRGC 8193-1-1	IRGC 8193	POENOET HITAM		INDONESIA	Indonesia	IRGC 121474	POENOET HITAM::IRGC 8193-1				Tropical japonica
2053	IRRI	IRIS 313-11009	PULUT HALAPA::IRGC 27403-1	IRGC 27403	PULUT HALAPA		INDONESIA	Indonesia	IRGC 127749	PULUT HALAPA::IRGC 27403-1				Tropical japonica
1447	IRRI	IRIS 313-12068	PULUT KETAN::IRGC 82674-1	IRGC 82674	PULUT KETAN		INDONESIA	Indonesia		PULUT KETAN::IRGC 82674-2				Tropical japonica
1449	IRRI	IRIS 313-12069	PULUT MAS::IRGC 82676-1	IRGC 82676	PULUT MAS		INDONESIA	Indonesia	IRGC 128438	PULUT MAS::IRGC 82676-1				Tropical japonica
2006	IRRI	IRIS 313-10957	RANGKAI KEPEL::IRGC 25640-1	IRGC 25640	RANGKAI KEPEL		INDONESIA	Indonesia	IRGC 128446	RANGKAI KEPEL::IRGC 25640-1				Tropical japonica
2007	IRRI	IRIS 313-10958	RENIK BELITI::IRGC 25648-1	IRGC 25648	RENIK BELITI		INDONESIA	Indonesia	IRGC 128450	RENIK BELITI::IRGC 25648-1				Tropical japonica
1523	IRRI	IRIS 313-12241	SEMENDANG::IRGC 93633-1	IRGC 93633	SEMENDANG		INDONESIA	Indonesia	IRGC 127793	SEMENDANG::IRGC 93633-1				Tropical japonica
1799	IRRI	IRIS 313-10743	SERAJU::IRGC 16565-1	IRGC 16565	SERAJU		INDONESIA	Indonesia	IRGC 128465	SERAJU::IRGC 16565-1				Tropical japonica
2008	IRRI	IRIS 313-10959	SITABO TABO::IRGC 25798-1	IRGC 25798	SITABO-TABO		INDONESIA	Indonesia	IRGC 128473	SITABO TABO::IRGC 25798-1				Tropical japonica
1297	IRRI	IRIS 313-11906	SULUS BALOK::IRGC 73862-1	IRGC 73862	SULUS BALOK		INDONESIA	Indonesia		SULUS BALOK::IRGC 73862-1				Tropical japonica
2009	IRRI	IRIS 313-10960	SUNGKAI::IRGC 25812-1	IRGC 25812	SUNGKAI		INDONESIA	Indonesia		SUNGKAI::IRGC 25812-1				Tropical japonica
2437	IRRI	IRIS 313-11397	TAMBU::IRGC 48932-1	IRGC 48932	TAMBU		INDONESIA	Indonesia		TAMBU::IRGC 48932-1				Tropical japonica
1997	IRRI	IRIS 313-10949	TEKALAK::IRGC 25154-1	IRGC 25154	TEKALAK		INDONESIA	Indonesia	IRGC 127851	TEKALAK::IRGC 25154-1				Tropical japonica
1298	IRRI	IRIS 313-11907	TINAROH::IRGC 73874-1	IRGC 73874	TINAROH		INDONESIA	Indonesia	IRGC 128486	TINAROH::IRGC 73874-1				Tropical japonica
1804	IRRI	IRIS 313-10747	TJOKRON::IRGC 16653-1	IRGC 16653	TJOKRON		INDONESIA	Indonesia		TJOKRON::IRGC 16653-2				Tropical japonica
1425	IRRI	IRIS 313-12045	BUYAN::IRGC 81440-1	IRGC 81440	BUYAN		INDONESIA	Indonesia						Tropical japonica
391	IRRI	IRIS 313-10016	BOHOTO BALOOCHESTAN::IRGC 66237-1-1	IRGC 66237	BOHOTO BALOOCHESTAN		IRAN	Iran	IRGC 125954	BOHOTO BALOOCHESTAN::IRGC 66237-1	55292204	55292204	11.4731	Basmati/sadri
18	IRRI	IRIS 313-8747	DOM ZARD::IRGC 12881-1-1	IRGC 12881	DOM-ZARD		IRAN	Iran	IRGC 117466	DOM ZARD				Basmati/sadri
141	IRRI	IRIS 313-8256	GERDEH::IRGC 32301-1-1	IRGC 32301	GERDEH		IRAN	Iran	IRGC 117474	GERDEH	50002676	50002676	10.3756	Tropical japonica
594	IRRI	IRIS 313-9937	ROCCA::IRGC 50351-1-1	IRGC 50351	ROCCA		ITALY	Italy	IRGC 125888	ROCCA::IRGC 50351-1	78519690	78519690	16.2928	Aus/boro
776	IRRI	IRIS 313-8184	FRAGANCE::GERVEX 1651-C1-G1		FRAGRANCE		Italy	Italy	IRGC 122050	FRAGANCE::GERVEX 1651-C1	54497818	54497818	11.3083	Indica
797	IRRI	IRIS 313-8185	GLADIO::GERVEX 1652-C1-G1		GLADIO		Italy	Italy	IRGC 122061	GLADIO::GERVEX 1652-C1	68856526	68856526	14.2877	Indica
796	IRRI	IRIS 313-8037	DORELLA::GERVEX 100-C1-G1		DORELLA		Italy	Italy	IRGC 122037	DORELLA::GERVEX 100-C1	75190298	75190298	15.602	Indica
713	IRRI	IRIS 313-8029	GRITNA::GERVEX 71-C1-G1		GRITNA		Italy	Italy	IRGC 122073	GRITNA::GERVEX 71-C1	37367766	37367766	7.75381	Intermediate type
774	IRRI	IRIS 313-8154	GIGANTE VERCELLI::GERVEX 1408-C1-G1		GIGANTE VERCELLI		Italy	Italy	IRGC 122055	GIGANTE VERCELLI::GERVEX 1408-C1	46104508	46104508	9.56669	Intermediate type
756	IRRI	IRIS 313-8050	MIARA::GERVEX 129-C1-G1		MIARA		Italy	Italy	IRGC 122170	MIARA::GERVEX 129-C1	29111632	26888019	5.57926	Japonica
715	IRRI	IRIS 313-8067	MEDUSA::GERVEX 323-C1-G1		MEDUSA		Italy	Italy	IRGC 122165	MEDUSA::GERVEX 323-C1	25655554	25655554	5.32353	Temperate japonica
710	IRRI	IRIS 313-8026	GIOVANNI MARCHETTI::GERVEX 62-C1-G1		GIOVANNI MARCHETTI		Italy	Italy	IRGC 122056	GIOVANNI MARCHETTI::GERVEX 62-C1	31909244	31909244	6.62117	Temperate japonica
766	IRRI	IRIS 313-8044	GOLFO::GERVEX 118-C1-G1		GOLFO		Italy	Italy	IRGC 122065	GOLFO::GERVEX 118-C1	41722736	41722736	8.65747	Temperate japonica
752	IRRI	IRIS 313-8046	PLUS::GERVEX 122-C1-G1		PLUS		Italy	Italy	IRGC 122205	PLUS::GERVEX 122-C1	42371166	42371166	8.79202	Temperate japonica
610	IRRI	IRIS 313-10111	MOLO::IRGC 81603-1-1	IRGC 81603	MOLO		ITALY	Italy	IRGC 125843	MOLO::IRGC 81603-1	46960036	46960036	9.74421	Temperate japonica
770	IRRI	IRIS 313-8048	RONCOLO::GERVEX 124-C1-G1		RONCOLO		Italy	Italy	IRGC 122221	RONCOLO::GERVEX 124-C1	47092270	47092270	9.77165	Temperate japonica
750	IRRI	IRIS 313-8032	PIEMONTE::GERVEX 81-C1-G1		PIEMONTE		Italy	Italy	IRGC 122202	PIEMONTE::GERVEX 81-C1	47951662	47951662	9.94997	Temperate japonica
735	IRRI	IRIS 313-8039	LOTO::GERVEX 104-C1-G1		LOTO		Italy	Italy	IRGC 122151	LOTO::GERVEX 104-C1	48437110	48437110	10.0507	Temperate japonica
734	IRRI	IRIS 313-8068	ORIONE::GERVEX 333-C1-G1		ORIONE		Italy	Italy	IRGC 122184	ORIONE::GERVEX 333-C1	49317572	49317572	10.2334	Temperate japonica
600	IRRI	IRIS 313-10014	SANT ANDREA::IRGC 65732-1-1	IRGC 65732	SANT ANDREA		ITALY	Italy	IRGC 125898	SANT ANDREA::IRGC 65732-1	49813750	49813750	10.3364	Temperate japonica
725	IRRI	IRIS 313-8053	RUBIDIO::GERVEX 146-C1-G1		RUBIDIO		Italy	Italy	IRGC 122228	RUBIDIO::GERVEX 146-C1	54679332	54679332	11.346	Temperate japonica
760	IRRI	IRIS 313-8099	FLIPPER::GERVEX 597-C1-G1		FLIPPER		Italy	Italy	IRGC 122049	FLIPPER::GERVEX 597-C1	55791814	55791814	11.5768	Temperate japonica
757	IRRI	IRIS 313-8041	GRALDO::GERVEX 108-C1-G1		GRALDO		Italy	Italy	IRGC 122071	GRALDO::GERVEX 108-C1	57162792	57162792	11.8613	Temperate japonica
716	IRRI	IRIS 313-8195	LUXOR::GERVEX 1662-C1-G1		LUXOR		Italy	Italy	IRGC 122153	LUXOR::GERVEX 1662-C1	58073130	58073130	12.0502	Temperate japonica
611	IRRI	IRIS 313-10119	GITANO::IRGC 82424-1-1	IRGC 82424	GITANO		ITALY	Italy	IRGC 125752	GITANO::IRGC 82424-1	59056822	59056822	12.2543	Temperate japonica
786	IRRI	IRIS 313-8033	LOMELLINO::GERVEX 83-C1-G1		LOMELLINO		Italy	Italy	IRGC 122149	LOMELLINO::GERVEX 83-C1	59540912	59540912	12.3547	Temperate japonica
708	IRRI	IRIS 313-8205	SALVO::GERVEX 1672-C1-G1		SALVO		Italy	Italy	IRGC 122237	SALVO::GERVEX 1672-C1	59817062	59817062	12.412	Temperate japonica
726	IRRI	IRIS 313-8065	SAMBA::GERVEX 186-C1-G1		SAMBA		Italy	Italy	IRGC 122238	SAMBA::GERVEX 186-C1	61988176	61988176	12.8625	Temperate japonica
788	IRRI	IRIS 313-8023	RIZZOTTO 51/1::GERVEX 50-C1-G1		RIZZOTTO 51-1		Italy	Italy	IRGC 122218	RIZZOTTO 51/1::GERVEX 50-C1	62195324	62195324	12.9055	Temperate japonica
753	IRRI	IRIS 313-8049	LORD::GERVEX 127-C1-G1		LORD		Italy	Italy	IRGC 122150	LORD::GERVEX 127-C1	63909532	63909532	13.2612	Temperate japonica
749	IRRI	IRIS 313-8121	MESTRE::GERVEX 1082-C1-G1		MESTRE		Italy	Italy	IRGC 122169	MESTRE::GERVEX 1082-C1	66319700	66319700	13.7613	Temperate japonica
720	IRRI	IRIS 313-8025	ITALPATNA 48::GERVEX 60-C1-G1		ITALPATNA 48		Italy	Italy	IRGC 122121	ITALPATNA 48::GERVEX 60-C1	68007282	68007282	14.1115	Temperate japonica
748	IRRI	IRIS 313-8200	OPALE::GERVEX 1667-C1-G1		OPALE		Italy	Italy	IRGC 122183	OPALE::GERVEX 1667-C1	68333498	68333498	14.1792	Temperate japonica
738	IRRI	IRIS 313-8024	RIBE 253::GERVEX 54-C1-G1		RIBE 253		Italy	Italy	IRGC 122217	RIBE 253::GERVEX 54-C1	70267114	70267114	14.5804	Temperate japonica
751	IRRI	IRIS 313-8066	GHIBLI::GERVEX 187-C1-G1		GHIBLI		Italy	Italy	IRGC 122053	GHIBLI::GERVEX 187-C1	71175084	71175084	14.7688	Temperate japonica
777	IRRI	IRIS 313-8177	AUGUSTO::GERVEX 1643-C1-G1		AUGUSTO		Italy	Italy	IRGC 121971	AUGUSTO::GERVEX 1643-C1	74543182	74543182	15.4677	Temperate japonica
136	IRRI	IRIS 313-9770	RAZZA 77::IRGC 3130-1-1	IRGC 3130	RAZZA 77		ITALY	Italy						Temperate japonica
764	IRRI	IRIS 313-8031	RUBINO::GERVEX 80-C1-G1		RUBINO		Italy	Italy	IRGC 122230	RUBINO::GERVEX 80-C1	40863928	40863928	8.47927	Tropical japonica
739	IRRI	IRIS 313-8052	SMERALDO::GERVEX 138-C1-G1		SMERALDO		Italy	Italy	IRGC 122253	SMERALDO::GERVEX 138-C1	59229704	59229704	12.2902	Tropical japonica
781	IRRI	IRIS 313-8027	ANSEATICO::GERVEX 67-C1-G1		ANSEATICO		Italy	Italy	IRGC 121964	ANSEATICO::GERVEX 67-C1	67537828	67537828	14.0141	Tropical japonica
973	IRRI	IRIS 313-11524	KOUINONEPOU::IRGC 56663-1	IRGC 56663	KOUINONEPOU		IVORY COAST	Ivory Coast		KOUINONEPOU::IRGC 56663-1	47073316	47073316	9.76771	Indica
386	IRRI	IRIS 313-9989	MELEKE::IRGC 56823-1-1	IRGC 56823	MELEKE		IVORY COAST	Ivory Coast	IRGC 125838	MELEKE::IRGC 56823-1	53485686	53485686	11.0983	Indica
976	IRRI	IRIS 313-11527	GOLO::IRGC 56856-1	IRGC 56856	GOLO		IVORY COAST	Ivory Coast	IRGC 128302	GOLO::IRGC 56856-1	56508680	56508680	11.7256	Indica
900	IRRI	IRIS 313-11435	MONMINEUPLEU::IRGC 50873-1	IRGC 50873	MONMINEUPLEU		IVORY COAST	Ivory Coast	IRGC 128392	MONMINEUPLEU::IRGC 50873-1	79221968	79221968	16.4386	Indica
977	IRRI	IRIS 313-11528	ZO::IRGC 56914-1	IRGC 56914	ZO		IVORY COAST	Ivory Coast	IRGC 127917	ZO::IRGC 56914-1	92881944	92881944	19.273	Indica
901	IRRI	IRIS 313-11436	SAKAZELE (538)::IRGC 50880-1	IRGC 50880	SAKAZELE(538)		IVORY COAST	Ivory Coast	IRGC 127779	SAKAZELE (538)::IRGC 50880-1	104306454	104306454	21.6436	Indica
827	IRRI	IRIS 313-7654	BOUAKE 189::C1-G1		BOUAKE 189		Ivory Coast	Ivory Coast	IRGC 126997	BOUAKE 189::C1				Indica
1171	IRRI	IRIS 313-11759	K 2 C 45::IRGC 68552-1	IRGC 68552	K 2 C 45		IVORY COAST	Ivory Coast		K 2 C 45::IRGC 68552-1				Indica
1173	IRRI	IRIS 313-11761	NS 199::IRGC 68864-1	IRGC 68864	NS199		IVORY COAST	Ivory Coast	IRGC 127683	NS 199::IRGC 68864-1				Indica
619	IRRI	IRIS 313-8277	K 2 C 14::IRGC 68549-1-1	IRGC 68549	K 2 C 14		IVORY COAST	Ivory Coast	IRGC 126067	K 2 C 14::IRGC 68549-1	51565620	51565620	10.6999	Intermediate type
1784	IRRI	IRIS 313-10729	MALOGBANA::IRGC 16086-1	IRGC 16086	MALOGBANA		IVORY COAST	Ivory Coast	IRGC 128379	MALOGBANA::IRGC 16086-1				Intermediate type
855	IRRI	IRIS 313-7914	IRAT 112::C1-G1		IRAT 112		Ivory Coast	Ivory Coast	IRGC 122115	IRAT 112::C1				Japonica
628	IRRI	IRIS 313-8739	TAI 6::IRGC 69058-1-1	IRGC 69058	TAI 6		IVORY COAST	Ivory Coast	IRGC 126090	TAI 6::IRGC 69058-1	54850716	54850716	11.3815	Tropical japonica
975	IRRI	IRIS 313-11526	FOSSA (GBE)::IRGC 56767-1	IRGC 56767	FOSSA(GBE)		IVORY COAST	Ivory Coast	IRGC 128292	FOSSA (GBE)::IRGC 56767-1	59643340	55039398	11.4207	Tropical japonica
629	IRRI	IRIS 313-8768	MOROFIN::IRGC 56698-1-1	IRGC 56698	MOROFIN		IVORY COAST	Ivory Coast	IRGC 127060	MOROFIN::IRGC 56698-1	85481550	85481550	17.7374	Tropical japonica
844	IRRI	IRIS 313-7859	CIRAD 358::C1-G1		CIRAD 358		Ivory Coast	Ivory Coast		CIRAD 358::C1				Tropical japonica
1170	IRRI	IRIS 313-11758	FOFFI::IRGC 68438-1	IRGC 68438	FOFFI		IVORY COAST	Ivory Coast		FOFFI::IRGC 68438-1				Tropical japonica
2209	IRRI	IRIS 313-11159	HYB 5-2-1-1-4::IRGC 34283-1	IRGC 34283	HYB-5-2-1-1-4		IVORY COAST	Ivory Coast		HYB 5-2-1-1-4::IRGC 34283-2				Tropical japonica
860	IRRI	IRIS 313-7912	IRAT 104::C1-G1		IRAT 104		Ivory Coast	Ivory Coast	IRGC 122114	IRAT 104::C1				Tropical japonica
1814	IRRI	IRIS 313-10712	KOTO OURA S 5::IRGC 15155-1	IRGC 15155	KOTO OURA S 5		IVORY COAST	Ivory Coast	IRGC 128354	KOTO OURA S 5::IRGC 15155-1				Tropical japonica
1785	IRRI	IRIS 313-10730	NANIBRE::IRGC 16102-1	IRGC 16102	NANIBRE		IVORY COAST	Ivory Coast		NANIBRE::IRGC 16102-2				Tropical japonica
2417	IRRI	IRIS 313-11376	TOS 7536::IRGC 46985-1	IRGC 46985			IVORY COAST	Ivory Coast		TOS 7536::IRGC 46985-2				Tropical japonica
10	IRRI	IRIS 313-15905	WAB 56-125::G1-1		WAB 56-125		Ivory Coast	Ivory Coast	IRGC 126969	WAB 56-125::IRTP 19771-G1				Tropical japonica
668	IRRI	IRIS 313-10075	SANGOKU::IRGC 74518-1-1	IRGC 74518	SANGOKU		JAPAN	Japan	IRGC 125895	SANGOKU::IRGC 74518-1	44542708	44542708	9.24261	Indica
1136	IRRI	IRIS 313-11725	ZUIHOU::IRGC 66982-1	IRGC 66982	ZUIHOU		JAPAN	Japan	IRGC 128514	ZUIHOU::IRGC 66982-1	177124726	168622385	34.9891	Indica
1690	IRRI	IRIS 313-10585	UKON NISHIKI::IRGC 8314-1	IRGC 8314	UKON-NISHIKI		JAPAN	Japan	IRGC 128494	UKON NISHIKI::IRGC 8314-1				Intermediate type
669	IRRI	IRIS 313-10076	SHINA MOCHI::IRGC 74523-1-1	IRGC 74523	SHINA MOCHI		JAPAN	Japan	IRGC 125900	SHINA MOCHI::IRGC 74523-1	30405612	30405612	6.30916	Japonica
665	IRRI	IRIS 313-10071	CHIYODA WASE::IRGC 74467-1-1	IRGC 74467	CHIYODA WASE		JAPAN	Japan	IRGC 125705	CHIYODA WASE::IRGC 74467-1	41779864	41779864	8.66932	Japonica
674	IRRI	IRIS 313-10082	KYUUSHUU::IRGC 74558-1-1	IRGC 74558	KYUUSHUU		JAPAN	Japan	IRGC 125816	KYUUSHUU::IRGC 74558-1	41881202	41881202	8.69035	Japonica
672	IRRI	IRIS 313-10079	DANGO MOCHI::IRGC 74551-1-1	IRGC 74551	DANGO MOCHI		JAPAN	Japan	IRGC 125722	DANGO MOCHI::IRGC 74551-1	44652012	44652012	9.26529	Japonica
670	IRRI	IRIS 313-10077	TAMASHIRO HIKARI::IRGC 74534-1-1	IRGC 74534	TAMASHIRO HIKARI		JAPAN	Japan	IRGC 125917	TAMASHIRO HIKARI::IRGC 74534-1	53786868	53786868	11.1608	Japonica
667	IRRI	IRIS 313-10074	RIKU AIKOKU::IRGC 74514-1-1	IRGC 74514	RIKU AIKOKU		JAPAN	Japan	IRGC 125884	RIKU AIKOKU::IRGC 74514-1	55431450	55431450	11.502	Japonica
666	IRRI	IRIS 313-10073	OWARI MOCHI::IRGC 74513-1-1	IRGC 74513	OWARI MOCHI		JAPAN	Japan	IRGC 125864	OWARI MOCHI::IRGC 74513-1	57769212	57769212	11.9871	Japonica
673	IRRI	IRIS 313-10080	HIRAKAWA OKUTE::IRGC 74554-1-1	IRGC 74554	HIRAKAWA OKUTE		JAPAN	Japan	IRGC 125762	HIRAKAWA OKUTE::IRGC 74554-1	64722600	64722600	13.4299	Japonica
671	IRRI	IRIS 313-10078	YOSHINO MOCHI::IRGC 74550-1-1	IRGC 74550	YOSHINO MOCHI		JAPAN	Japan	IRGC 125947	YOSHINO MOCHI::IRGC 74550-1	73172826	73172826	15.1834	Japonica
561	IRRI	IRIS 313-9523	RIKUTO KEMOCHI::IRGC 2719-1-1	IRGC 2719	RIKUTO KEMOCHI		JAPAN	Japan	IRGC 117569	RIKUTO KEMOCHI				Japonica
602	IRRI	IRIS 313-10057	CHUGOKU 68 HEN::IRGC 72514-1-1	IRGC 72514	CHUGOKU 68 HEN		JAPAN	Japan	IRGC 125707	CHUGOKU 68 HEN::IRGC 72514-1	31451772	28947946	6.0067	Temperate japonica
570	IRRI	IRIS 313-9002	KOTOBUKI MOCHI::IRGC 2545-1-1	IRGC 2545	KOTOBUKI MOCHI		JAPAN	Japan	IRGC 117518	KOTOBUKI MOCHI	44184598	41089289	8.52603	Temperate japonica
601	IRRI	IRIS 313-10056	HOKURIKU 52::IRGC 72491-1-1	IRGC 72491	HOKURIKU 52		JAPAN	Japan	IRGC 125763	HOKURIKU 52::IRGC 72491-1	46555254	46555254	9.66022	Temperate japonica
582	IRRI	IRIS 313-9769	MURASAHITSUTSURI::IRGC 2493-1-1	IRGC 2493	MURASAHITSUTSURI		JAPAN	Japan	IRGC 125846	MURASAHITSUTSURI::IRGC 2493-1	49279202	49279202	10.2254	Temperate japonica
589	IRRI	IRIS 313-9884	FUKUSHIMA MOCHI (GLUT)::IRGC 19296-1-1	IRGC 19296	FUKUSHIMA-MOCHI(GLUT.)		JAPAN	Japan	IRGC 125743	FUKUSHIMA MOCHI (GLUT)::IRGC 19296-1	53173190	53173190	11.0334	Temperate japonica
572	IRRI	IRIS 313-9228	HOKUSETSU::IRGC 65705-1-1	IRGC 65705	HOKUSETSU		JAPAN	Japan	IRGC 125764	HOKUSETSU::IRGC 65705-1	73281728	68036614	14.1176	Temperate japonica
568	IRRI	IRIS 313-8755	NORIN 6::IRGC 2633-1-1	IRGC 2633	NORIN 6		JAPAN	Japan	IRGC 126120	NORIN 6::IRGC 2633-1	99132372	92004983	19.091	Temperate japonica
1670	IRRI	IRIS 313-10564	250 KUNGANI 1::IRGC 7370-1	IRGC 7370	250 KUNGANI 1		JAPAN	Japan	IRGC 128209	250 KUNGANI 1::IRGC 7370-1				Temperate japonica
93	IRRI	IRIS 313-9438	7507-137::IRGC 40081-1-1	IRGC 40081	7507-137		JAPAN	Japan	IRGC 121242	7507-137::IRGC 40081-1				Temperate japonica
2288	IRRI	IRIS 313-11246	7516-14::IRGC 40090-1	IRGC 40090	7516-14		JAPAN	Japan		7516-14::IRGC 40090-3				Temperate japonica
1673	IRRI	IRIS 313-10567	AIKAWA 44::IRGC 7676-1	IRGC 7676	AIKAWA 44		JAPAN	Japan	IRGC 128212	AIKAWA 44::IRGC 7676-1				Temperate japonica
1676	IRRI	IRIS 313-10569	BEN KEI::IRGC 7769-1	IRGC 7769	BEN-KEI		JAPAN	Japan	IRGC 128240	BEN KEI::IRGC 7769-1				Temperate japonica
1275	IRRI	IRIS 313-11875	CHUBU 17::IRGC 72505-1	IRGC 72505	CHUBU 17		JAPAN	Japan	IRGC 128262	CHUBU 17::IRGC 72505-1				Temperate japonica
1677	IRRI	IRIS 313-10570	CHUSEI HONEN::IRGC 7777-1	IRGC 7777	CHUSEI HONEN		JAPAN	Japan	IRGC 128263	CHUSEI HONEN::IRGC 7777-1				Temperate japonica
1743	IRRI	IRIS 313-10677	DEWAMINORI::IRGC 12743-1	IRGC 12743	DEWAMINORI		JAPAN	Japan	IRGC 128277	DEWAMINORI::IRGC 12743-1				Temperate japonica
1617	IRRI	IRIS 313-10430	GINMASARI::IRGC 242-1	IRGC 242	GINMASARI		JAPAN	Japan	IRGC 128299	GINMASARI::IRGC 242-1				Temperate japonica
1618	IRRI	IRIS 313-10469	KINUGASAWASE::IRGC 2609-1	IRGC 2609	KINUGASAWASE		JAPAN	Japan	IRGC 128347	KINUGASAWASE::IRGC 2609-1				Temperate japonica
1604	IRRI	IRIS 313-10437	NORIN 21::IRGC 493-1	IRGC 493	NORIN 21		JAPAN	Japan	IRGC 128409	NORIN 21::IRGC 493-1				Temperate japonica
1674	IRRI	IRIS 313-10568	OITA MII 120::IRGC 7696-1	IRGC 7696	OITA-MII 120		JAPAN	Japan	IRGC 128414	OITA MII 120::IRGC 7696-1				Temperate japonica
1713	IRRI	IRIS 313-10642	SACHIKAZE::IRGC 10891-1	IRGC 10891	SACHIKAZE		JAPAN	Japan	IRGC 128455	SACHIKAZE::IRGC 10891-1				Temperate japonica
655	IRRI	IRIS 313-9789	RIKUTO TAUKI MOCHI 27::IRGC 5726-1-1	IRGC 5726	RIKUTO TAUKI MOCHI 27		JAPAN	Japan	IRGC 125885	RIKUTO TAUKI MOCHI 27::IRGC 5726-1	42212312	42212312	8.75905	Tropical japonica
146	IRRI	IRIS 313-9081	TAKAO MOCHI::IRGC 2564-1-1	IRGC 2564	TAKAO MOCHI		JAPAN	Japan	IRGC 125915	TAKAO MOCHI::IRGC 2564-1	50371758	47149692	9.78356	Tropical japonica
656	IRRI	IRIS 313-9800	KAHEI::IRGC 7691-1-1	IRGC 7691	KAHEI		JAPAN	Japan	IRGC 126981	KAHEI::IRGC 7691-1	48179150	48179150	9.99717	Tropical japonica
624	IRRI	IRIS 313-8400	RIKUTO NORIN MOCHI 20::IRGC 410-1-1	IRGC 410	RIKUTO NORIN MOCHI 20		JAPAN	Japan	IRGC 125622	RIKUTO NORIN MOCHI 20::IRGC 410-1	49193366	49193366	10.2076	Tropical japonica
1210	IRRI	IRIS 313-11812	ASFALA::IRGC 70650-1	IRGC 70650	ASFALA		KENYA	Kenya	IRGC 127175	ASFALA::IRGC 70650-1				Indica
1212	IRRI	IRIS 313-11814	KIKUBA::IRGC 70722-1	IRGC 70722	KIKUBA		KENYA	Kenya	IRGC 127523	KIKUBA::IRGC 70722-1				Indica
1206	IRRI	IRIS 313-11809	MHARAKA::IRGC 70612-1	IRGC 70612	MHARAKA		KENYA	Kenya	IRGC 128387	MHARAKA::IRGC 70612-1				Indica
1209	IRRI	IRIS 313-11811	MOSHI::IRGC 70648-1	IRGC 70648	MOSHI		KENYA	Kenya	IRGC 127632	MOSHI::IRGC 70648-1				Indica
1213	IRRI	IRIS 313-11815	MOSHI::IRGC 70730-1	IRGC 70730	MOSHI		KENYA	Kenya	IRGC 127633	MOSHI::IRGC 70730-1				Indica
1325	IRRI	IRIS 313-11932	SINDANO 3::IRGC 75279-1	IRGC 75279	SINDANO3		KENYA	Kenya	IRGC 127808	SINDANO 3::IRGC 75279-1				Indica
1211	IRRI	IRIS 313-11813	ZERO::IRGC 70707-1	IRGC 70707	ZERO		KENYA	Kenya		ZERO::IRGC 70707-2				Indica
1207	IRRI	IRIS 313-11810	PULURE::IRGC 70647-1	IRGC 70647	PULURE		KENYA	Kenya		PULURE::IRGC 70647-1				Tropical japonica
444	IRRI	IRIS 313-10336	B 6144-MR-6-0-0::IRGC 117371-1-1	IRGC 117371	B 6144-MR-6-0-0		LAOS	Laos			49398934	49398934	10.2503	Indica
462	IRRI	IRIS 313-8638	NA SOUAN::IRGC 11889-1-1	IRGC 11889	Na souan		LAOS	Laos	IRGC 126250	Na souan::IRGC 11889-1	54106842	54106842	11.2272	Indica
283	IRRI	IRIS 313-9198	KHAO PONG AEV::IRGC 29820-1-1	IRGC 29820	Khao pong aev		LAOS	Laos			85806224	67859522	14.0809	Indica
1497	IRRI	IRIS 313-12185	AE NOUA::IRGC 89308-1	IRGC 89308	AE NOUA		LAOS	Laos	IRGC 127110	AE NOUA::IRGC 89308-1				Indica
1498	IRRI	IRIS 313-12186	BAO DAM::IRGC 89352-1	IRGC 89352	BAO DAM		LAOS	Laos	IRGC 128239	BAO DAM::IRGC 89352-1				Indica
1467	IRRI	IRIS 313-12121	CHA LIENG::IRGC 84920-1	IRGC 84920	CHA LIENG		LAOS	Laos	IRGC 127254	CHA LIENG::IRGC 84920-1				Indica
1499	IRRI	IRIS 313-12187	CHAM LEK::IRGC 89387-1	IRGC 89387	CHAM LEK		LAOS	Laos	IRGC 127255	CHAM LEK::IRGC 89387-1				Indica
1410	IRRI	IRIS 313-12028	CHAO BONG::IRGC 80266-1	IRGC 80266	Chao bong		LAOS	Laos		CHAO BONG::IRGC 80266-2				Indica
1581	IRRI	IRIS 313-12329	CHAO DO::IRGC 106666-1	IRGC 106666	CHAO DO		LAOS	Laos	IRGC 128258	CHAO DO::IRGC 106666-1				Indica
1500	IRRI	IRIS 313-12188	CHAO DO::IRGC 89430-1	IRGC 89430	CHAO DO		LAOS	Laos	IRGC 127260	CHAO DO::IRGC 89430-1				Indica
2121	IRRI	IRIS 313-11071	CHAO HAI::IRGC 29450-1	IRGC 29450	Chao hai		LAOS	Laos	IRGC 128011	CHAO HAI::IRGC 29450-2				Indica
1501	IRRI	IRIS 313-12190	CHAO KHAW NYAO::IRGC 89460-1	IRGC 89460	Chao khaw nyao		LAOS	Laos		CHAO KHAW NYAO::IRGC 89460-1				Indica
1508	IRRI	IRIS 313-12220	CHAO KHIE KHOUAY::IRGC 90968-1	IRGC 90968	Chao khie khouay		LAOS	Laos		CHAO KHIE KHOUAY::IRGC 90968-1				Indica
1378	IRRI	IRIS 313-11992	CHAO LAO SOUNG::IRGC 78799-1	IRGC 78799	Chao lao soung		LAOS	Laos	IRGC 127266	CHAO LAO SOUNG::IRGC 78799-1				Indica
2122	IRRI	IRIS 313-11072	CHAO LEP NOK::IRGC 29451-1	IRGC 29451	Chao lep nok		LAOS	Laos	IRGC 128012	CHAO LEP NOK::IRGC 29451-2				Indica
1720	IRRI	IRIS 313-10652	CHAO PEUAK DENG::IRGC 11602-1	IRGC 11602	Chao peuak deng		LAOS	Laos	IRGC 127268	CHAO PEUAK DENG::IRGC 11602-1				Indica
1377	IRRI	IRIS 313-11991	CHON::IRGC 78776-1	IRGC 78776	CHON		LAOS	Laos	IRGC 127282	CHON::IRGC 78776-1				Indica
1585	IRRI	IRIS 313-12334	DO KHAW::IRGC 106977-1	IRGC 106977	Do khaw		LAOS	Laos	IRGC 127334	DO KHAW::IRGC 106977-1				Indica
1502	IRRI	IRIS 313-12193	DO NOUAN::IRGC 89648-1	IRGC 89648	Do Nouan		LAOS	Laos	IRGC 127341	DO NOUAN::IRGC 89648-1				Indica
2153	IRRI	IRIS 313-11082	EA DAM HANG DOK::IRGC 29698-1	IRGC 29698	Ea dam hang dok		LAOS	Laos	IRGC 128036	EA DAM HANG DOK::IRGC 29698-2				Indica
1724	IRRI	IRIS 313-10655	EA HOUM::IRGC 11783-1	IRGC 11783	Ea houm		LAOS	Laos	IRGC 128285	EA HOUM::IRGC 11783-1				Indica
1542	IRRI	IRIS 313-12260	EA KHAW NGAN::IRGC 95176-1	IRGC 95176	Ea khaw ngan		LAOS	Laos	IRGC 128037	EA KHAW NGAN::IRGC 95176-2				Indica
1509	IRRI	IRIS 313-12221	EA LOUY::IRGC 91220-1	IRGC 91220	EA LOUY		LAOS	Laos	IRGC 127351	EA LOUY::IRGC 91220-1				Indica
1534	IRRI	IRIS 313-12259	EA NOUAN::IRGC 95147-1	IRGC 95147	Ea nouan		LAOS	Laos	IRGC 127352	EA NOUAN::IRGC 95147-1				Indica
1503	IRRI	IRIS 313-12194	EA POUAK::IRGC 89748-1	IRGC 89748	EA POUAK		LAOS	Laos	IRGC 127353	EA POUAK::IRGC 89748-1				Indica
2164	IRRI	IRIS 313-11083	EA TIA::IRGC 29713-1	IRGC 29713	Ea tia		LAOS	Laos		EA TIA::IRGC 29713-2				Indica
1553	IRRI	IRIS 313-12261	EA TOM::IRGC 95276-1	IRGC 95276	Ea tom		LAOS	Laos	IRGC 127354	EA TOM::IRGC 95276-1				Indica
1470	IRRI	IRIS 313-12128	HMA GNENG::IRGC 85751-1	IRGC 85751	Hma gneng		LAOS	Laos	IRGC 127408	HMA GNENG::IRGC 85751-1				Indica
1469	IRRI	IRIS 313-12127	INPONG::IRGC 85524-1	IRGC 85524	INPONG		LAOS	Laos	IRGC 127431	INPONG::IRGC 85524-1				Indica
1723	IRRI	IRIS 313-10654	KA SAEN::IRGC 11642-1	IRGC 11642	Ka saen		LAOS	Laos	IRGC 128335	KA SAEN::IRGC 11642-1				Indica
2133	IRRI	IRIS 313-11090	KEO LAI::IRGC 29969-1	IRGC 29969	Keo lai		LAOS	Laos	IRGC 128076	KEO LAI::IRGC 29969-2				Indica
1747	IRRI	IRIS 313-10681	KHAN THAI DO::IRGC 12990-1	IRGC 12990	Khan thai do		LAOS	Laos	IRGC 128338	KHAN THAI DO::IRGC 12990-1				Indica
2186	IRRI	IRIS 313-11085	KHAO HAE::IRGC 29773-1	IRGC 29773	Khao hae		LAOS	Laos		KHAO HAE::IRGC 29773-3				Indica
2134	IRRI	IRIS 313-11091	KHAO NON::IRGC 30051-1	IRGC 30051	Khao non		LAOS	Laos	IRGC 127515	KHAO NON::IRGC 30051-1				Indica
1472	IRRI	IRIS 313-12130	LG 282::IRGC 85972-1	IRGC 85972	Khao pa		LAOS	Laos	IRGC 127559	KHAO PA::IRGC 85972-1				Indica
1967	IRRI	IRIS 313-10921	KHAO PHAE HOM::IRGC 23518-1	IRGC 23518	Khao phae hom		LAOS	Laos		KHAO PHAE HOM::IRGC 23518-2				Indica
2197	IRRI	IRIS 313-11086	KHAO THAMA::IRGC 29838-1	IRGC 29838	KHAO THAMA		LAOS	Laos	IRGC 128087	KHAO THAMA::IRGC 29838-2				Indica
1569	IRRI	IRIS 313-12263	KHIE TOM::IRGC 95601-1	IRGC 95601	KHIE TOM		LAOS	Laos	IRGC 127521	KHIE TOM::IRGC 95601-1				Indica
2127	IRRI	IRIS 313-11076	LAI NOK KHA::IRGC 29604-1	IRGC 29604	Lai nok kha		LAOS	Laos	IRGC 128094	LAI NOK KHA::IRGC 29604-2				Indica
1510	IRRI	IRIS 313-12222	LAM BOUN::IRGC 91525-1	IRGC 91525	Lam Boun		LAOS	Laos	IRGC 127548	LAM BOUN::IRGC 91525-1				Indica
1564	IRRI	IRIS 313-12301	LG 10178::IRGC 98526-1	IRGC 98526	Ngon		LAOS	Laos	IRGC 127556	LG 10178::IRGC 98526-1				Indica
1565	IRRI	IRIS 313-12302	LG 4153::IRGC 98528-1	IRGC 98528			LAOS	Laos	IRGC 127560	LG 4153::IRGC 98528-1				Indica
1566	IRRI	IRIS 313-12303	LG 9274::IRGC 98715-1	IRGC 98715			LAOS	Laos	IRGC 127561	LG 9274::IRGC 98715-1				Indica
1473	IRRI	IRIS 313-12131	LG 944::IRGC 86000-1	IRGC 86000			LAOS	Laos		LG 944::IRGC 86000-1				Indica
1727	IRRI	IRIS 313-10659	LONG MA::IRGC 11867-1	IRGC 11867	LONG MA		LAOS	Laos	IRGC 127574	LONG MA::IRGC 11867-1				Indica
1560	IRRI	IRIS 313-12297	LOUK PASOM::IRGC 98136-1	IRGC 98136	LOUK PASOM		LAOS	Laos	IRGC 127576	LOUK PASOM::IRGC 98136-1				Indica
1430	IRRI	IRIS 313-12049	MAE HANG::IRGC 81615-1	IRGC 81615	Mae hang		LAOS	Laos		MAE HANG::IRGC 81615-2				Indica
1746	IRRI	IRIS 313-10680	MAK NAM::IRGC 12940-1	IRGC 12940	Mak nam		LAOS	Laos		MAK NAM::IRGC 12940-2				Indica
1602	IRRI	IRIS 313-12354	NASAENG::IRGC 107818-1	IRGC 107818	Nasaeng		LAOS	Laos	IRGC 127649	NASAENG::IRGC 107818-1				Indica
1603	IRRI	IRIS 313-12355	NASAENG::IRGC 107819-1	IRGC 107819	Nasaeng		LAOS	Laos	IRGC 127650	NASAENG::IRGC 107819-1				Indica
1563	IRRI	IRIS 313-12300	NGAM KON DAM::IRGC 98486-1	IRGC 98486	NGAM KON DAM		LAOS	Laos	IRGC 127673	NGAM KON DAM::IRGC 98486-1				Indica
1750	IRRI	IRIS 313-10683	NGAN TIA::IRGC 13010-1	IRGC 13010	Ngan tia		LAOS	Laos	IRGC 127674	NGAN TIA::IRGC 13010-1				Indica
2129	IRRI	IRIS 313-11078	NON HAI::IRGC 29636-1	IRGC 29636	Non hai		LAOS	Laos		NON HAI::IRGC 29636-2				Indica
1511	IRRI	IRIS 313-12224	NOON SOUNG::IRGC 91956-1	IRGC 91956	NOON SOUNG		LAOS	Laos	IRGC 127681	NOON SOUNG::IRGC 91956-1				Indica
1567	IRRI	IRIS 313-12305	PA KHENG KHAW::IRGC 98779-1	IRGC 98779	Pa kheng khaw		LAOS	Laos	IRGC 127708	PA KHENG KHAW::IRGC 98779-1				Indica
1748	IRRI	IRIS 313-10682	PA KHENG::IRGC 12996-1	IRGC 12996	PA KHENG		LAOS	Laos	IRGC 127707	PA KHENG::IRGC 12996-1				Indica
1512	IRRI	IRIS 313-12225	PA LAT NGAN::IRGC 91983-1	IRGC 91983	Pa lat ngan		LAOS	Laos	IRGC 127711	PA LAT NGAN::IRGC 91983-1				Indica
2131	IRRI	IRIS 313-11080	PHAE MEUN LAN::IRGC 29660-1	IRGC 29660	Phae meun lan		LAOS	Laos	IRGC 128430	PHAE MEUN LAN::IRGC 29660-1				Indica
2130	IRRI	IRIS 313-11079	PHAN PHAE::IRGC 29652-1	IRGC 29652	Phan phae		LAOS	Laos	IRGC 128132	PHAN PHAE::IRGC 29652-2				Indica
1719	IRRI	IRIS 313-10651	PHOU SAO LEUM NYANG::IRGC 11570-1	IRGC 11570	Phou sao leum nyang		LAOS	Laos	IRGC 128134	PHOU SAO LEUM NYANG::IRGC 11570-2				Indica
1505	IRRI	IRIS 313-12207	SALA::IRGC 90457-1	IRGC 90457	SALA		LAOS	Laos	IRGC 128456	SALA::IRGC 90457-1				Indica
1570	IRRI	IRIS 313-12308	SAM SI::IRGC 99020-1	IRGC 99020	SAM SI		LAOS	Laos	IRGC 127782	SAM SI::IRGC 99020-1				Indica
1571	IRRI	IRIS 313-12309	SANPATONG NYAY::IRGC 99050-1	IRGC 99050	Sanpatong nyay		LAOS	Laos	IRGC 127785	SANPATONG NYAY::IRGC 99050-1				Indica
1516	IRRI	IRIS 313-12229	TAM::IRGC 92253-1	IRGC 92253	TAM		LAOS	Laos	IRGC 127843	TAM::IRGC 92253-1				Indica
1475	IRRI	IRIS 313-12133	TAP KHOUAY::IRGC 86373-1	IRGC 86373	Tap khouay		LAOS	Laos	IRGC 127849	TAP KHOUAY::IRGC 86373-1				Indica
2142	IRRI	IRIS 313-11081	THAO LOUANG::IRGC 29688-1	IRGC 29688	THAO LOUANG		LAOS	Laos	IRGC 128184	THAO LOUANG::IRGC 29688-2				Indica
1517	IRRI	IRIS 313-12231	TOUN::IRGC 92291-1	IRGC 92291	TOUN		LAOS	Laos	IRGC 128192	TOUN::IRGC 92291-2				Indica
2124	IRRI	IRIS 313-11074	KHAO MAK KHAM::IRGC 29533-1	IRGC 29533	KHAO MAK KHAM		LAOS	Laos						Indica
2135	IRRI	IRIS 313-11092	KHAO PA SIEV::IRGC 30063-1	IRGC 30063	Khao pa siev		LAOS	Laos	IRGC 127516	KHAO PA SIEV::IRGC 30063-1				Intermediate type
2138	IRRI	IRIS 313-11095	MAK EA NAM::IRGC 30131-1	IRGC 30131	Mak ea nam		LAOS	Laos	IRGC 128104	MAK EA NAM::IRGC 30131-2				Intermediate type
1530	IRRI	IRIS 313-12252	A MOUK::IRGC 94474-1	IRGC 94474	A MOUK		LAOS	Laos	IRGC 128215	A MOUK::IRGC 94474-1				Tropical japonica
1531	IRRI	IRIS 313-12254	BAN BONG::IRGC 94565-1	IRGC 94565	BAN BONG		LAOS	Laos	IRGC 128237	BAN BONG::IRGC 94565-1				Tropical japonica
1578	IRRI	IRIS 313-12323	BAN KEO::IRGC 99953-1	IRGC 99953	BAN KEO		LAOS	Laos		BAN KEO::IRGC 99953-1				Tropical japonica
1579	IRRI	IRIS 313-12324	BER YA::IRGC 99970-1	IRGC 99970	BER YA		LAOS	Laos	IRGC 128241	BER YA::IRGC 99970-1				Tropical japonica
1411	IRRI	IRIS 313-12029	CHAO MEO::IRGC 80273-1	IRGC 80273	Chao meo		LAOS	Laos		CHAO MEO::IRGC 80273-1				Tropical japonica
1582	IRRI	IRIS 313-12330	CHAO PEE::IRGC 106767-1	IRGC 106767	CHAO PEE		LAOS	Laos	IRGC 127267	CHAO PEE::IRGC 106767-1				Tropical japonica
1584	IRRI	IRIS 313-12332	DENG NYAY::IRGC 106907-1	IRGC 106907	Deng nyay		LAOS	Laos	IRGC 127312	DENG NYAY::IRGC 106907-1				Tropical japonica
1532	IRRI	IRIS 313-12257	DENG PEE::IRGC 94991-1	IRGC 94991	DENG PEE		LAOS	Laos	IRGC 128276	DENG PEE::IRGC 94991-1				Tropical japonica
1586	IRRI	IRIS 313-12336	DO LEUANG::IRGC 106990-1	IRGC 106990	DO LEUANG		LAOS	Laos	IRGC 128282	DO LEUANG::IRGC 106990-1				Tropical japonica
1587	IRRI	IRIS 313-12337	DOK HIEN NOI::IRGC 107021-1	IRGC 107021	Dok hien noi		LAOS	Laos	IRGC 127335	DOK HIEN NOI::IRGC 107021-1				Tropical japonica
1533	IRRI	IRIS 313-12258	DON::IRGC 95117-1	IRGC 95117	Don		LAOS	Laos	IRGC 128283	DON::IRGC 95117-1				Tropical japonica
1591	IRRI	IRIS 313-12342	HAI NA::IRGC 107117-1	IRGC 107117	Hai na		LAOS	Laos	IRGC 127399	HAI NA::IRGC 107117-1				Tropical japonica
1465	IRRI	IRIS 313-12076	HANG::IRGC 82842-1	IRGC 82842	HANG		LAOS	Laos	IRGC 128306	HANG::IRGC 82842-1				Tropical japonica
1745	IRRI	IRIS 313-10679	KHAI DO::IRGC 12903-1	IRGC 12903	Khai do		LAOS	Laos		KHAI DO::IRGC 12903-2				Tropical japonica
2123	IRRI	IRIS 313-11073	KHAO DAM::IRGC 29481-1	IRGC 29481	Khao dam		LAOS	Laos		KHAO DAM::IRGC 29481-3				Tropical japonica
1524	IRRI	IRIS 313-12242	KHAO KHOT::IRGC 93892-1	IRGC 93892	Khao Khot		LAOS	Laos	IRGC 128339	KHAO KHOT::IRGC 93892-1				Tropical japonica
2125	IRRI	IRIS 313-11075	KHAO NAM YEN::IRGC 29546-1	IRGC 29546	Khao nam yen		LAOS	Laos	IRGC 128084	KHAO NAM YEN::IRGC 29546-2				Tropical japonica
2136	IRRI	IRIS 313-11093	KHAO TAM::IRGC 30085-1	IRGC 30085	KHAO TAM		LAOS	Laos	IRGC 128086	KHAO TAM::IRGC 30085-2				Tropical japonica
1592	IRRI	IRIS 313-12344	KHAO::IRGC 107359-1	IRGC 107359	Khao		LAOS	Laos		KHAO::IRGC 107359-1				Tropical japonica
1583	IRRI	IRIS 313-12265	KON SIM::IRGC 95626-1	IRGC 95626	Kon Sim		LAOS	Laos	IRGC 128352	KON SIM::IRGC 95626-1				Tropical japonica
1594	IRRI	IRIS 313-12346	LAB::IRGC 107468-1	IRGC 107468	Lab		LAOS	Laos	IRGC 127540	LAB::IRGC 107468-1				Tropical japonica
1595	IRRI	IRIS 313-12347	LAI DAM::IRGC 107490-1	IRGC 107490	LAI DAM		LAOS	Laos	IRGC 127541	LAI DAM::IRGC 107490-1				Tropical japonica
2128	IRRI	IRIS 313-11077	LAI HANG HMA::IRGC 29608-1	IRGC 29608	Lai hang hma		LAOS	Laos	IRGC 128522	LAI HANG HMA::IRGC 29608-2				Tropical japonica
1728	IRRI	IRIS 313-10660	LEP HED::IRGC 11917-1	IRGC 11917	Lep hed		LAOS	Laos	IRGC 128360	LEP HED::IRGC 11917-1				Tropical japonica
1504	IRRI	IRIS 313-12200	LEUANG::IRGC 90000-1	IRGC 90000	LEUANG		LAOS	Laos	IRGC 128362	LEUANG::IRGC 90000-1				Tropical japonica
1576	IRRI	IRIS 313-12321	LG 10344::IRGC 99789-1	IRGC 99789			LAOS	Laos	IRGC 127557	LG 10344::IRGC 99789-1				Tropical japonica
1596	IRRI	IRIS 313-12348	LOUK NOK::IRGC 107599-1	IRGC 107599	LOUK NOK		LAOS	Laos	IRGC 127575	LOUK NOK::IRGC 107599-1				Tropical japonica
2137	IRRI	IRIS 313-11094	MAK BOUAP::IRGC 30106-1	IRGC 30106	MAK BOUAP		LAOS	Laos		MAK BOUAP::IRGC 30106-3				Tropical japonica
1597	IRRI	IRIS 313-12349	MAK KHEUA DENG::IRGC 107709-1	IRGC 107709	MAK KHEUA DENG		LAOS	Laos	IRGC 127592	MAK KHEUA DENG::IRGC 107709-1				Tropical japonica
1598	IRRI	IRIS 313-12350	MAK KHEUA KANG::IRGC 107712-1	IRGC 107712	MAK KHEUA KANG		LAOS	Laos	IRGC 127593	MAK KHEUA KANG::IRGC 107712-1				Tropical japonica
1722	IRRI	IRIS 313-10653	MAK KHEUA::IRGC 11628-1	IRGC 11628	Mak kheua		LAOS	Laos		MAK KHEUA::IRGC 11628-1				Tropical japonica
1600	IRRI	IRIS 313-12352	MEE::IRGC 107773-1	IRGC 107773	MEE		LAOS	Laos	IRGC 127621	MEE::IRGC 107773-1				Tropical japonica
1601	IRRI	IRIS 313-12353	MOK::IRGC 107804-1	IRGC 107804	MOK		LAOS	Laos		MOK::IRGC 107804-1				Tropical japonica
1471	IRRI	IRIS 313-12129	MON LAI::IRGC 85857-1	IRGC 85857	Mon Lai		LAOS	Laos	IRGC 128391	MON LAI::IRGC 85857-1				Tropical japonica
1562	IRRI	IRIS 313-12299	MUANG TAY::IRGC 98382-1	IRGC 98382	MUANG TAY		LAOS	Laos		MUANG TAY::IRGC 98382-1				Tropical japonica
1451	IRRI	IRIS 313-12071	NIA::IRGC 82728-1	IRGC 82728	NIA		LAOS	Laos	IRGC 128406	NIA::IRGC 82728-1				Tropical japonica
1725	IRRI	IRIS 313-10656	NOK KOD::IRGC 11784-1	IRGC 11784	Nok kod		LAOS	Laos	IRGC 128407	NOK KOD::IRGC 11784-1				Tropical japonica
1561	IRRI	IRIS 313-12262	NYAE::IRGC 95302-1	IRGC 95302	Nyae		LAOS	Laos	IRGC 128410	NYAE::IRGC 95302-1				Tropical japonica
1588	IRRI	IRIS 313-12340	NYAO::IRGC 107091-1	IRGC 107091	Nyao		LAOS	Laos	IRGC 128412	NYAO::IRGC 107091-1				Tropical japonica
1590	IRRI	IRIS 313-12341	NYON::IRGC 107099-1	IRGC 107099	Nyon		LAOS	Laos	IRGC 128413	NYON::IRGC 107099-1				Tropical japonica
1513	IRRI	IRIS 313-12226	PANG::IRGC 91987-1	IRGC 91987	PANG		LAOS	Laos	IRGC 127712	PANG::IRGC 91987-1				Tropical japonica
1568	IRRI	IRIS 313-12307	POU::IRGC 98968-1	IRGC 98968	POU		LAOS	Laos		POU::IRGC 98968-1				Tropical japonica
1968	IRRI	IRIS 313-10922	R 258::IRGC 23702-1	IRGC 23702	R 258		LAOS	Laos		R 258::IRGC 23702-2				Tropical japonica
1514	IRRI	IRIS 313-12227	SET::IRGC 92200-1	IRGC 92200	Set		LAOS	Laos	IRGC 127795	SET::IRGC 92200-1				Tropical japonica
1515	IRRI	IRIS 313-12228	SOM::IRGC 92221-1	IRGC 92221	Som		LAOS	Laos	IRGC 128474	SOM::IRGC 92221-1				Tropical japonica
1573	IRRI	IRIS 313-12312	TA SENG::IRGC 99176-1	IRGC 99176	TA SENG		LAOS	Laos	IRGC 128482	TA SENG::IRGC 99176-1				Tropical japonica
1572	IRRI	IRIS 313-12311	TAM::IRGC 99161-1	IRGC 99161	TAM		LAOS	Laos	IRGC 128481	TAM::IRGC 99161-1				Tropical japonica
1593	IRRI	IRIS 313-12345	VIENG::IRGC 107375-1	IRGC 107375	Vieng		LAOS	Laos	IRGC 128201	VIENG::IRGC 107375-2				Tropical japonica
1577	IRRI	IRIS 313-12322	VOK::IRGC 99831-1	IRGC 99831	VOK		LAOS	Laos	IRGC 128497	VOK::IRGC 99831-1				Tropical japonica
1443	IRRI	IRIS 313-12063	XIENG KANG::IRGC 82533-1	IRGC 82533	XIENG KANG		LAOS	Laos		XIENG KANG::IRGC 82533-1				Tropical japonica
1468	IRRI	IRIS 313-12077	YOI::IRGC 82855-1	IRGC 82855	YOI		LAOS	Laos	IRGC 127906	YOI::IRGC 82855-1				Tropical japonica
1476	IRRI	IRIS 313-12134	THATENG::IRGC 86377-1	IRGC 86377	THATENG		LAOS	Laos						Tropical japonica
1574	IRRI	IRIS 313-12313	LAI HIN::IRGC 99305-1	IRGC 99305	Lai hin		LAOS	Laos						Tropical japonica
1599	IRRI	IRIS 313-12351	KHAO LOUANG::IRGC 107770-1	IRGC 107770	Khao louang		LAOS	Laos						Tropical japonica
1726	IRRI	IRIS 313-10657	THANGONE::IRGC 11816-1	IRGC 11816	THANGONE		LAOS	Laos						Tropical japonica
1177	IRRI	IRIS 313-11765	P 335::IRGC 69001-1	IRGC 69001	P 335		LIBERIA	Liberia	IRGC 127696	P 335::IRGC 69001-1				Aus/boro
1176	IRRI	IRIS 313-11764	P 41::IRGC 68987-1	IRGC 68987	P 41		LIBERIA	Liberia	IRGC 127697	P 41::IRGC 68987-1				Basmati/sadri
2152	IRRI	IRIS 313-11108	B 12::IRGC 31293-1	IRGC 31293			LIBERIA	Liberia	IRGC 127194	B 12::IRGC 31293-1				Indica
2210	IRRI	IRIS 313-11160	B 38::IRGC 34409-1	IRGC 34409			LIBERIA	Liberia	IRGC 127195	B 38::IRGC 34409-1				Indica
1367	IRRI	IRIS 313-11974	NKUMBAN NDINGO::IRGC 77718-1	IRGC 77718	NKUMBAN NDINGO		LIBERIA	Liberia		NKUMBAN NDINGO::IRGC 77718-1				Indica
2145	IRRI	IRIS 313-11101	Y 115::IRGC 30856-1	IRGC 30856			LIBERIA	Liberia	IRGC 128202	Y 115::IRGC 30856-2				Indica
1085	IRRI	IRIS 313-11660	WULE DASIMA::IRGC 63450-1	IRGC 63450	WULE DASIMA		LIBERIA	Liberia	IRGC 128503	WULE DASIMA::IRGC 63450-1	37651548	37651548	7.8127	Temperate japonica
642	IRRI	IRIS 313-9297	KORR::IRGC 30751-1-1	IRGC 30751	KORR		LIBERIA	Liberia	IRGC 126155	KORR::IRGC 30751-1	59787908	59787908	12.406	Tropical japonica
1803	IRRI	IRIS 313-10711	7 AC::IRGC 14860-1	IRGC 14860	7 AC		LIBERIA	Liberia		7 AC::IRGC 14860-2				Tropical japonica
1166	IRRI	IRIS 313-11755	A 2-257::IRGC 68342-1	IRGC 68342	A 2-257		LIBERIA	Liberia		A 2-257::IRGC 68342-1				Tropical japonica
2154	IRRI	IRIS 313-11109	B 106::IRGC 31352-1	IRGC 31352			LIBERIA	Liberia	IRGC 128231	B 106::IRGC 31352-1				Tropical japonica
2147	IRRI	IRIS 313-11103	D 1-147::IRGC 30894-1	IRGC 30894			LIBERIA	Liberia		D 1-147::IRGC 30894-2				Tropical japonica
2148	IRRI	IRIS 313-11104	D 3-102::IRGC 30972-1	IRGC 30972			LIBERIA	Liberia		D 3-102::IRGC 30972-1				Tropical japonica
2149	IRRI	IRIS 313-11105	D 3-130::IRGC 30986-1	IRGC 30986			LIBERIA	Liberia		D 3-130::IRGC 30986-2				Tropical japonica
2150	IRRI	IRIS 313-11106	D 4-193::IRGC 31083-1	IRGC 31083			LIBERIA	Liberia		D 4-193::IRGC 31083-2				Tropical japonica
2167	IRRI	IRIS 313-11121	GBRA::IRGC 32474-1	IRGC 32474	GBRA		LIBERIA	Liberia		GBRA::IRGC 32474-2				Tropical japonica
2211	IRRI	IRIS 313-11161	SADU::IRGC 34514-1	IRGC 34514	SADU		LIBERIA	Liberia		SADU::IRGC 34514-2				Tropical japonica
2151	IRRI	IRIS 313-11107	ZANTON::IRGC 31248-1	IRGC 31248	ZANTON		LIBERIA	Liberia		ZANTON::IRGC 31248-1				Tropical japonica
2144	IRRI	IRIS 313-11100	MAMON::IRGC 30792-1	IRGC 30792	MAMON		LIBERIA	Liberia						Tropical japonica
2146	IRRI	IRIS 313-11102	D 1-39::IRGC 30868-1	IRGC 30868			LIBERIA	Liberia						Tropical japonica
153	IRRI	IRIS 313-10051	TSIVIMBININA::IRGC 69890-1-1	IRGC 69890	TSIVIMBININA		MADAGASCAR	Madagascar	IRGC 127067	TSIVIMBININA::IRGC 69890-1	36735714	36735714	7.62266	Basmati/sadri
476	IRRI	IRIS 313-9740	ROJOFOTSY::IRGC 69402-1-1	IRGC 69402	ROJOFOTSY		MADAGASCAR	Madagascar	IRGC 126083	ROJOFOTSY::IRGC 69402-1	40514894	40514894	8.40684	Indica
360	IRRI	IRIS 313-9732	MAMORIAKA::IRGC 68672-1-1	IRGC 68672	MAMORIAKA		MADAGASCAR	Madagascar	IRGC 125833	MAMORIAKA::IRGC 68672-1	45722388	41947110	8.70403	Indica
89	IRRI	IRIS 313-9388	VARY MALADY MENA::IRGC 51555-1-1	IRGC 51555	VARY MALADY MENA		MADAGASCAR	Madagascar	IRGC 125931	VARY MALADY MENA::IRGC 51555-1	44940656	44940656	9.32519	Indica
356	IRRI	IRIS 313-9709	MAKALIOKA::IRGC 376-1-1	IRGC 376	MAKALIOKA		MADAGASCAR	Madagascar	IRGC 125832	MAKALIOKA::IRGC 376-1	48394890	48394890	10.0419	Indica
395	IRRI	IRIS 313-10035	RIZ TYPE SORGHO::IRGC 69015-1-1	IRGC 69015	RIZ TYPE SORGHO		MADAGASCAR	Madagascar	IRGC 125887	RIZ TYPE SORGHO::IRGC 69015-1	48869154	48869154	10.1403	Indica
121	IRRI	IRIS 313-10102	KELIRENY::IRGC 78426-1-1	IRGC 78426	KELIRENY		MADAGASCAR	Madagascar	IRGC 127056	KELIRENY::IRGC 78426-1	51891758	51891758	10.7675	Indica
77	IRRI	IRIS 313-10041	BOTOHAVANA MENA::IRGC 69349-1-1	IRGC 69349	BOTOHAVANA MENA		MADAGASCAR	Madagascar	IRGC 126049	BOTOHAVANA MENA::IRGC 69349-1	55312970	55312970	11.4774	Indica
393	IRRI	IRIS 313-10032	NS 1576::IRGC 68951-1-1	IRGC 68951	NS1576		MADAGASCAR	Madagascar	IRGC 125858	NS 1576::IRGC 68951-1	55882302	55882302	11.5956	Indica
400	IRRI	IRIS 313-10050	TSIMATAHOPAOSA::IRGC 69884-1-1	IRGC 69884	TSIMATAHOPAOSA		MADAGASCAR	Madagascar	IRGC 127091	TSIMATAHOPAOSA::IRGC 69884-1	56421978	56421978	11.7076	Indica
114	IRRI	IRIS 313-8288	AVO::IRGC 11000-1-1	IRGC 11000	AVO		MADAGASCAR	Madagascar	IRGC 117430	AVO	57485832	57485832	11.9283	Indica
330	IRRI	IRIS 313-9551	BENGALY MORIMO::IRGC 10976-1-1	IRGC 10976	BENGALY MORIMO		MADAGASCAR	Madagascar	IRGC 125677	BENGALY MORIMO::IRGC 10976-1	59200852	59200852	12.2842	Indica
120	IRRI	IRIS 313-10030	NS 252::IRGC 68878-1-1	IRGC 68878	NS252		MADAGASCAR	Madagascar	IRGC 121075	NS 252::IRGC 68878-1	63062808	63062808	13.0855	Indica
392	IRRI	IRIS 313-10026	KITRANA 1007::IRGC 68517-1-1	IRGC 68517	KITRANA 1007		MADAGASCAR	Madagascar	IRGC 125804	KITRANA 1007::IRGC 68517-1	84936492	84936492	17.6243	Indica
498	IRRI	IRIS 313-8595	MAKALIOKA STANDARD::IRGC 12768-1-1	IRGC 12768	MAKALIOKA STANDARD		MADAGASCAR	Madagascar	IRGC 126240	MAKALIOKA STANDARD::IRGC 12768-1	96597366	96597366	20.044	Indica
816	IRRI	IRIS 313-7638	ANGIFOTSY 685::GERVEX 4717-C1-G1		ANGIFOTSY 685		Madagascar	Madagascar	IRGC 121963	ANGIFOTSY 685::GERVEX 4717-C1				Indica
1167	IRRI	IRIS 313-11756	BENGALI VAKAHANA 1448::IRGC 68370-1	IRGC 68370	BENGALI VAKAHANA 1448		MADAGASCAR	Madagascar		BENGALI VAKAHANA 1448::IRGC 68370-1				Indica
862	IRRI	IRIS 313-7850	BODA 148-3::GERVEX 8258-C1-G1		BODA 148-3		Madagascar	Madagascar	IRGC 121985	BODA 148-3::GERVEX 8258-C1				Indica
1168	IRRI	IRIS 313-11757	BORIZINA 640::IRGC 68382-1	IRGC 68382	BORIZINA 640		MADAGASCAR	Madagascar		BORIZINA 640::IRGC 68382-1				Indica
832	IRRI	IRIS 313-7650	BOTOHAVANA 139::GERVEX 8237-C1-G1		BOTOHAVANA 139		Madagascar	Madagascar	IRGC 124380	BOTOHAVANA 139::GERVEX 8237-C1				Indica
825	IRRI	IRIS 313-7651	BOTRA MAITSO::GERVEX 8389-C1-G1		BOTRA MAITSO		Madagascar	Madagascar	IRGC 121990	BOTRA MAITSO::GERVEX 8389-C1				Indica
1208	IRRI	IRIS 313-11793	KOMALIOKO::IRGC 69958-1	IRGC 69958	KOMALIOKO		MADAGASCAR	Madagascar	IRGC 128350	KOMALIOKO::IRGC 69958-1				Indica
822	IRRI	IRIS 313-7720	LAITRA::GERVEX 8400-C1-G1		LAITRA		Madagascar	Madagascar	IRGC 124405	LAITRA::GERVEX 8400-C1				Indica
874	IRRI	IRIS 313-7722	LATSIBOZAKA 112-1::GERVEX 8233-C1-G1		LATSIBOZAKA 112-1		Madagascar	Madagascar	IRGC 127001	LATSIBOZAKA 112-1::GERVEX 8233-C1				Indica
1744	IRRI	IRIS 313-10678	MAKALIOKA::IRGC 12781-1	IRGC 12781	MAKALIOKA		MADAGASCAR	Madagascar		MAKALIOKA::IRGC 12781-2				Indica
1545	IRRI	IRIS 313-12280	MAKALIOKA::IRGC 97193-1	IRGC 97193	MAKALIOKA		MADAGASCAR	Madagascar		MAKALIOKA::IRGC 97193-1				Indica
819	IRRI	IRIS 313-7728	MAMORIAKA 114::GERVEX 5176-C1-G1		MAMORIAKA 114		Madagascar	Madagascar	IRGC 122159	MAMORIAKA 114::GERVEX 5176-C1				Indica
1371	IRRI	IRIS 313-11977	MAMORIAKA::IRGC 77867-1	IRGC 77867	MAMORIAKA		MADAGASCAR	Madagascar	IRGC 127601	MAMORIAKA::IRGC 77867-1				Indica
1454	IRRI	IRIS 313-12082	MAVOLATSIKA::IRGC 83137-1	IRGC 83137	MAVOLATSIKA		MADAGASCAR	Madagascar	IRGC 127614	MAVOLATSIKA::IRGC 83137-1				Indica
1172	IRRI	IRIS 313-11760	MENAHARA 505::IRGC 68709-1	IRGC 68709	MENAHARA 505		MADAGASCAR	Madagascar	IRGC 127623	MENAHARA 505::IRGC 68709-1				Indica
1174	IRRI	IRIS 313-11762	NS 1515::IRGC 68947-1	IRGC 68947	NS1515		MADAGASCAR	Madagascar	IRGC 127682	NS 1515::IRGC 68947-1				Indica
1466	IRRI	IRIS 313-12118	OVIBENAMPOTAKA + OVIBE + MAKALIOKA::IRGC 84756-1	IRGC 84756	OVIBENAMPOTAKA + OVIBE + MAKALIOKA		MADAGASCAR	Madagascar	IRGC 127691	OVIBENAMPOTAKA + OVIBE + MAKALIOKA::IRGC 84756-1				Indica
841	IRRI	IRIS 313-7758	ROJOKELY::GERVEX 8410-C1-G1		ROJOKELY		Madagascar	Madagascar	IRGC 122220	ROJOKELY::GERVEX 8410-C1				Indica
1181	IRRI	IRIS 313-11772	ROJON'NY NTAOLO::IRGC 69410-1	IRGC 69410	ROJON'NY NTAOLO		MADAGASCAR	Madagascar	IRGC 128452	ROJON'NY NTAOLO::IRGC 69410-1				Indica
1455	IRRI	IRIS 313-12083	SARIN TSIPALA::IRGC 83154-1	IRGC 83154	SARIN-TSIPALA		MADAGASCAR	Madagascar	IRGC 128460	SARIN TSIPALA::IRGC 83154-1				Indica
1178	IRRI	IRIS 313-11766	TSIMIAKABIJA::IRGC 69074-1	IRGC 69074	TSIMIAKABIJA		MADAGASCAR	Madagascar	IRGC 128490	TSIMIAKABIJA::IRGC 69074-1				Indica
835	IRRI	IRIS 313-7792	TSIPALA 1231::GERVEX 8418-C1-G1		TSIPALA 1231		Madagascar	Madagascar	IRGC 124425	TSIPALA 1231::GERVEX 8418-C1				Indica
811	IRRI	IRIS 313-7793	TSIPALA B 160::GERVEX 8378-C1-G1		TSIPALA B160		Madagascar	Madagascar	IRGC 124426	TSIPALA B 160::GERVEX 8378-C1				Indica
1547	IRRI	IRIS 313-12282	TSY MILA RO::IRGC 97233-1	IRGC 97233	TSY MILA RO		MADAGASCAR	Madagascar		TSY MILA RO::IRGC 97233-1				Indica
1195	IRRI	IRIS 313-11790	VARIRANGAHY::IRGC 69897-1	IRGC 69897	VARIRANGAHY		MADAGASCAR	Madagascar	IRGC 127883	VARIRANGAHY::IRGC 69897-1				Indica
1548	IRRI	IRIS 313-12283	VARY 5000 FOTSY::IRGC 97235-1	IRGC 97235	VARY 5000 FOTSY		MADAGASCAR	Madagascar	IRGC 127884	VARY 5000 FOTSY::IRGC 97235-1				Indica
1549	IRRI	IRIS 313-12284	VARY GONY::IRGC 97308-1	IRGC 97308	VARY GONY		MADAGASCAR	Madagascar	IRGC 128200	VARY GONY::IRGC 97308-2				Indica
1196	IRRI	IRIS 313-11791	VARY LAHY::IRGC 69908-1	IRGC 69908	VARY LAHY		MADAGASCAR	Madagascar	IRGC 127885	VARY LAHY::IRGC 69908-1				Indica
1179	IRRI	IRIS 313-11767	VARY LAVA DE BOLOGNE::IRGC 69101-1	IRGC 69101	VARY LAVA DE BOLOGNE		MADAGASCAR	Madagascar	IRGC 128496	VARY LAVA DE BOLOGNE::IRGC 69101-1				Indica
809	IRRI	IRIS 313-7799	VARY LAVA DE MAROVATO::GERVEX 8396-C1-G1		VARY LAVA DE MAROVATO		Madagascar	Madagascar	IRGC 124428	VARY LAVA DE MAROVATO::GERVEX 8396-C1				Indica
1197	IRRI	IRIS 313-11792	VONBOANGY::IRGC 69947-1	IRGC 69947	VONBOANGY		MADAGASCAR	Madagascar	IRGC 128498	VONBOANGY::IRGC 69947-1				Indica
1543	IRRI	IRIS 313-12278	MENALAVA::IRGC 97122-1	IRGC 97122	MENALAVA		MADAGASCAR	Madagascar						Indica
1390	IRRI	IRIS 313-12004	TANALA::IRGC 79467-1	IRGC 79467	TANALA		MADAGASCAR	Madagascar		TANALA::IRGC 79467-1				Intermediate type
1194	IRRI	IRIS 313-11789	SABORAMANDALOAFO::IRGC 69875-1	IRGC 69875	SABORAMANDALOAFO		MADAGASCAR	Madagascar	IRGC 127774	SABORAMANDALOAFO::IRGC 69875-1				Japonica
864	IRRI	IRIS 313-7795	TSIPALA MENA 626::GERVEX 5392-C1-G1		TSIPALA MENA 626		Madagascar	Madagascar	IRGC 124427	TSIPALA MENA 626::GERVEX 5392-C1				Japonica
856	IRRI	IRIS 313-7993	VARY LAVA DE BETAFO::GERVEX 8381-C1-G1		VARY LAVA DE BETAFO		Madagascar	Madagascar	IRGC 122276	VARY LAVA DE BETAFO::GERVEX 8381-C1				Japonica
869	IRRI	IRIS 313-7994	VARY MADINIKA 3566::GERVEX 8448-C1-G1		VARY MADINIKA 3566		Madagascar	Madagascar	IRGC 122277	VARY MADINIKA 3566::GERVEX 8448-C1				Japonica
654	IRRI	IRIS 313-9745	VARY MALADY::IRGC 69911-1-1	IRGC 69911	VARY MALADY		MADAGASCAR	Madagascar	IRGC 127069	VARY MALADY::IRGC 69911-1				Japonica
562	IRRI	IRIS 313-9978	IRAT 118::IRGC 55785-1-1	IRGC 55785	IRAT 118		MADAGASCAR	Madagascar			44896424	41691947	8.65108	Temperate japonica
660	IRRI	IRIS 313-10025	KALAPATLE::IRGC 68500-1-1	IRGC 68500	KALAPATLE		MADAGASCAR	Madagascar	IRGC 125790	KALAPATLE::IRGC 68500-1	66244608	66244608	13.7458	Temperate japonica
803	IRRI	IRIS 313-7725	MADINIKA 1329::GERVEX 8366-C1-G1		MADINIKA 1329		Madagascar	Madagascar	IRGC 124407	MADINIKA 1329::GERVEX 8366-C1				Temperate japonica
701	IRRI	IRIS 313-10099	MANONGAZATO::IRGC 77876-1-1	IRGC 77876	MANONGAZATO		MADAGASCAR	Madagascar	IRGC 126303	MANONGAZATO::IRGC 77876-1	45243106	45243106	9.38794	Tropical japonica
706	IRRI	IRIS 313-9742	LOHAMBITRO::IRGC 69857-1-1	IRGC 69857	LOHAMBITRO		MADAGASCAR	Madagascar	IRGC 127080	LOHAMBITRO::IRGC 69857-1	61767972	61767972	12.8169	Tropical japonica
1165	IRRI	IRIS 313-11754	AMBOHIMANDAY::IRGC 68330-1	IRGC 68330	AMBOHIMANDAY		MADAGASCAR	Madagascar	IRGC 128214	AMBOHIMANDAY::IRGC 68330-1				Tropical japonica
840	IRRI	IRIS 313-7646	BETSILAIZINA::GERVEX 8405-C1-G1		BETSILAIZINA		Madagascar	Madagascar	IRGC 124378	BETSILAIZINA::GERVEX 8405-C1				Tropical japonica
863	IRRI	IRIS 313-7959	MITSANGANAHIJERY::GERVEX 8316-C1-G1		MITSANGANAHIJERY		Madagascar	Madagascar	IRGC 122172	MITSANGANAHIJERY::GERVEX 8316-C1				Tropical japonica
1544	IRRI	IRIS 313-12279	RAMADITRA::IRGC 97124-1	IRGC 97124	RAMADITRA		MADAGASCAR	Madagascar		RAMADITRA::IRGC 97124-1				Tropical japonica
1546	IRRI	IRIS 313-12281	SALAZANA::IRGC 97219-1	IRGC 97219	SALAZANA		MADAGASCAR	Madagascar	IRGC 128457	SALAZANA::IRGC 97219-1				Tropical japonica
1219	IRRI	IRIS 313-11794	TSIPALA MENAHAR::IRGC 69979-1	IRGC 69979	TSIPALA MENAHAR		MADAGASCAR	Madagascar	IRGC 127867	TSIPALA MENAHAR::IRGC 69979-1				Tropical japonica
866	IRRI	IRIS 313-7992	VARY LAVA 90::GERVEX 8254-C1-G1		VARY LAVA 90		Madagascar	Madagascar	IRGC 122275	VARY LAVA 90::GERVEX 8254-C1				Tropical japonica
364	IRRI	IRIS 313-9791	LEAD::IRGC 5805-1-1	IRGC 5805	LEAD		MALAWI	Malawi	IRGC 125821	LEAD::IRGC 5805-1	53344784	53344784	11.069	Indica
106	IRRI	IRIS 313-9558	LIMBAYAN::IRGC 71556-1-1	IRGC 71556	LIMBAYAN		MALAYSIA	Malaysia	IRGC 126302	LIMBAYAN::IRGC 71556-1	46972228	46972228	9.74674	Basmati/sadri
465	IRRI	IRIS 313-8723	KUTAI PAYA::IRGC 19528-1-1	IRGC 19528	KUTAI PAYA		MALAYSIA	Malaysia	IRGC 126033	KUTAI PAYA::IRGC 19528-1	30481028	30481028	6.32481	Indica
515	IRRI	IRIS 313-8811	KATUNG::IRGC 71536-1-1	IRGC 71536	KATUNG		MALAYSIA	Malaysia		KATUNG::IRGC 71536-1	35620992	33254181	6.90024	Indica
267	IRRI	IRIS 313-9070	KONTOL 86::IRGC 14281-1-1	IRGC 14281	KONTOL 86		MALAYSIA	Malaysia	IRGC 126154	KONTOL 86::IRGC 14281-1	44802394	40411437	8.38537	Indica
458	IRRI	IRIS 313-8492	KUNENG::IRGC 71545-1-1	IRGC 71545	KUNENG		MALAYSIA	Malaysia	IRGC 126226	KUNENG::IRGC 71545-1	42691544	42691544	8.8585	Indica
493	IRRI	IRIS 313-8468	LEONG ORN 4135::IRGC 14087-1-1	IRGC 14087	LEONG ORN 4135		MALAYSIA	Malaysia	IRGC 126233	LEONG ORN 4135::IRGC 14087-1	42926970	42926970	8.90735	Indica
512	IRRI	IRIS 313-8781	TAPANG::IRGC 13361-1-1	IRGC 13361	TAPANG		MALAYSIA	Malaysia		TAPANG::IRGC 13361-1	43894950	43894950	9.1082	Indica
541	IRRI	IRIS 313-9694	UNGGUL::IRGC 71644-1-1	IRGC 71644	UNGGUL		MALAYSIA	Malaysia		UNGGUL::IRGC 71644-1	48720172	45151209	9.36888	Indica
159	IRRI	IRIS 313-8316	RADIN PAHANG::IRGC 14487-1-1	IRGC 14487	RADIN PAHANG		MALAYSIA	Malaysia		RADIN PAHANG::IRGC 14487-1	47647494	47647494	9.88686	Indica
542	IRRI	IRIS 313-9699	SERAUP 27::IRGC 1-1-1	IRGC 1	Seraup 27		MALAYSIA	Malaysia		SERAUP 27::IRGC 1-1	52839486	49001760	10.1679	Indica
474	IRRI	IRIS 313-9582	SADOK::IRGC 13334-1-1	IRGC 13334	SADOK		MALAYSIA	Malaysia		SADOK::IRGC 13334-1	50023258	50023258	10.3798	Indica
526	IRRI	IRIS 313-9102	MANUS::IRGC 71570-1-1	IRGC 71570	MANUS		MALAYSIA	Malaysia		MANUS::IRGC 71570-1	55639116	51130259	10.6095	Indica
288	IRRI	IRIS 313-9210	KUATEK::IRGC 14285-1-1	IRGC 14285	KUATEK		MALAYSIA	Malaysia		KUATEK::IRGC 14285-1	56317598	51615628	10.7102	Indica
497	IRRI	IRIS 313-8591	SIAM ER 32::IRGC 13917-1-1	IRGC 13917	SIAM ER 32		MALAYSIA	Malaysia		SIAM ER 32::IRGC 13917-1	54581576	54581576	11.3257	Indica
1028	IRRI	IRIS 313-11591	PULUT MERAH 2::IRGC 60427-1	IRGC 60427	PULUT MERAH 2		MALAYSIA	Malaysia		PULUT MERAH 2::IRGC 60427-1	71357612	71357612	14.8067	Indica
490	IRRI	IRIS 313-8407	NACHIN ER 12::IRGC 14146-1-1	IRGC 14146	NACHIN ER 12		MALAYSIA	Malaysia			115260538	91361341	18.9575	Indica
473	IRRI	IRIS 313-9409	GUMPANGAR::IRGC 71524-1-1	IRGC 71524	GUMPANGAR		MALAYSIA	Malaysia		GUMPANGAR::IRGC 71524-1	114394708	96001062	19.9202	Indica
495	IRRI	IRIS 313-8557	SERENDAH SUNGAI DUA 25::IRGC 13892-1-1	IRGC 13892	SERENDAH SUNGAI DUA 25		MALAYSIA	Malaysia		SERENDAH SUNGAI DUA 25::IRGC 13892-1	98003974	98003974	20.3358	Indica
487	IRRI	IRIS 313-8312	BATU::IRGC 71508-1-1	IRGC 71508	BATU		MALAYSIA	Malaysia		BATU::IRGC 71508-1	131668356	105773437	21.948	Indica
1391	IRRI	IRIS 313-12005	CHE MAH::IRGC 79480-1	IRGC 79480	CHE MAH		MALAYSIA	Malaysia		CHE MAH::IRGC 79480-1				Indica
1758	IRRI	IRIS 313-10694	HAJI HARUN 38::IRGC 13827-1	IRGC 13827	HAJI HARUN 38		MALAYSIA	Malaysia	IRGC 128047	HAJI HARUN 38::IRGC 13827-2				Indica
1477	IRRI	IRIS 313-12135	PERUBAK LUEY::IRGC 86436-1	IRGC 86436	PERUBAK LUEY		MALAYSIA	Malaysia	IRGC 127726	PERUBAK LUEY::IRGC 86436-1				Indica
1248	IRRI	IRIS 313-11848	PULUT BURUNG::IRGC 71655-1	IRGC 71655	PULUT BURUNG		MALAYSIA	Malaysia		PULUT BURUNG::IRGC 71655-1				Indica
1249	IRRI	IRIS 313-11849	PULUT SELEMYAM::IRGC 71820-1	IRGC 71820	PULUT SELEMYAM		MALAYSIA	Malaysia	IRGC 128439	PULUT SELEMYAM::IRGC 71820-1				Indica
1761	IRRI	IRIS 313-10698	RADIN GOI::IRGC 13969-1	IRGC 13969	RADIN GOI		MALAYSIA	Malaysia	IRGC 127759	RADIN GOI::IRGC 13969-1				Indica
1250	IRRI	IRIS 313-11850	SESAT JADI::IRGC 71834-1	IRGC 71834	SESAT JADI		MALAYSIA	Malaysia		SESAT JADI::IRGC 71834-1				Indica
1760	IRRI	IRIS 313-10697	SIAM ER 16::IRGC 13910-1	IRGC 13910	SIAM ER 16		MALAYSIA	Malaysia		SIAM ER 16::IRGC 13910-2				Indica
1759	IRRI	IRIS 313-10695	TOLIL 14::IRGC 13836-1	IRGC 13836	TOLIL 14		MALAYSIA	Malaysia	IRGC 128191	TOLIL 14::IRGC 13836-2				Indica
1608	IRRI	IRIS 313-10428	SERAUP 50::IRGC 14-1	IRGC 14	SERAUP 50		MALAYSIA	Malaysia						Indica
1751	IRRI	IRIS 313-10684	BONGOLON::IRGC 13094-1	IRGC 13094	BONGOLON		MALAYSIA	Malaysia						Indica
1752	IRRI	IRIS 313-10687	PADI PULUT::IRGC 13444-1	IRGC 13444	PADI PULUT		MALAYSIA	Malaysia						Indica
1753	IRRI	IRIS 313-10688	PADI TIMBUN::IRGC 13451-1	IRGC 13451	PADI TIMBUN		MALAYSIA	Malaysia						Indica
1762	IRRI	IRIS 313-10699	BUJANG::IRGC 14040-1	IRGC 14040	BUJANG		MALAYSIA	Malaysia						Indica
1763	IRRI	IRIS 313-10700	CHANTEK 145::IRGC 14045-1	IRGC 14045	CHANTEK 145		MALAYSIA	Malaysia						Indica
1764	IRRI	IRIS 313-10701	RADIN EBOS 35::IRGC 14204-1	IRGC 14204	RADIN EBOS 35		MALAYSIA	Malaysia						Indica
1765	IRRI	IRIS 313-10702	JAROM EMAS::IRGC 14272-1	IRGC 14272	JAROM EMAS		MALAYSIA	Malaysia						Indica
1769	IRRI	IRIS 313-10706	ANAK CHINA::IRGC 14479-1	IRGC 14479	ANAK CHINA		MALAYSIA	Malaysia						Indica
1770	IRRI	IRIS 313-10707	ANAK DIDEK::IRGC 14491-1	IRGC 14491	ANAK DIDEK		MALAYSIA	Malaysia						Indica
2090	IRRI	IRIS 313-11043	BENGKA KERSEK::IRGC 28666-1	IRGC 28666	BENGKA KERSEK		MALAYSIA	Malaysia						Indica
1027	IRRI	IRIS 313-11588	MR 69::IRGC 60188-1	IRGC 60188	MR69		MALAYSIA	Malaysia	IRGC 127636	MR 69::IRGC 60188-1	67652252	67652252	14.0378	Intermediate type
99	IRRI	IRIS 313-8883	LOMPUG::IRGC 71559-1-1	IRGC 71559	LOMPUG		MALAYSIA	Malaysia			74921378	74921378	15.5462	Intermediate type
1412	IRRI	IRIS 313-12030	DELI 2::IRGC 80313-1	IRGC 80313	DELI 2		MALAYSIA	Malaysia		DELI 2::IRGC 80313-1				Intermediate type
1768	IRRI	IRIS 313-10705	PADI PULOT MELAYANG::IRGC 14391-1	IRGC 14391	PADI PULOT MELAYANG		MALAYSIA	Malaysia	IRGC 128124	PADI PULOT MELAYANG::IRGC 14391-2				Intermediate type
56	IRRI	IRIS 313-9101	DARAWAL::IRGC 71514-1-1	IRGC 71514	DARAWAL		MALAYSIA	Malaysia	IRGC 125724	DARAWAL::IRGC 71514-1	52354576	52354576	10.8636	Japonica
644	IRRI	IRIS 313-9375	PULUTAN::IRGC 71596-1-1	IRGC 71596	PULUTAN		MALAYSIA	Malaysia	IRGC 125877	PULUTAN::IRGC 71596-1	54101882	54101882	11.2261	Japonica
2091	IRRI	IRIS 313-11044	BUKU::IRGC 28683-1	IRGC 28683	BUKU		MALAYSIA	Malaysia	IRGC 128005	BUKU::IRGC 28683-2				Japonica
2094	IRRI	IRIS 313-11046	LALANGIT::IRGC 28715-1	IRGC 28715	LALANGIT		MALAYSIA	Malaysia		LALANGIT::IRGC 28715-1				Japonica
639	IRRI	IRIS 313-8987	SERIBU::IRGC 71615-1-1	IRGC 71615	SERIBU		MALAYSIA	Malaysia			37993124	37993124	7.88357	Tropical japonica
100	IRRI	IRIS 313-9187	WANGKOD::IRGC 71646-1-1	IRGC 71646	WANGKOD		MALAYSIA	Malaysia	IRGC 126991	WANGKOD::IRGC 71646-1	41003396	41003396	8.5082	Tropical japonica
636	IRRI	IRIS 313-8955	LASAT PUTIH::IRGC 44076-1-1	IRGC 44076	LASAT PUTIH		MALAYSIA	Malaysia	IRGC 126231	LASAT PUTIH::IRGC 44076-1	46081038	46081038	9.56182	Tropical japonica
696	IRRI	IRIS 313-9050	ANGKARONG::IRGC 71493-1-1	IRGC 71493	ANGKARONG		MALAYSIA	Malaysia	IRGC 127070	ANGKARONG::IRGC 71493-1	47184022	47184022	9.79068	Tropical japonica
635	IRRI	IRIS 313-8894	LEKATAN::IRGC 71554-1-1	IRGC 71554	LEKATAN		MALAYSIA	Malaysia	IRGC 126070	LEKATAN::IRGC 71554-1	49570908	49570908	10.286	Tropical japonica
627	IRRI	IRIS 313-8626	BANJANG::IRGC 44069-1-1	IRGC 44069	BANJANG		MALAYSIA	Malaysia	IRGC 126045	BANJANG::IRGC 44069-1	53006234	53006234	10.9988	Tropical japonica
699	IRRI	IRIS 313-9568	PAMPANGON (H)::IRGC 60392-1-1	IRGC 60392	PAMPANGON(H)		MALAYSIA	Malaysia	IRGC 126346	PAMPANGON (H)::IRGC 60392-1	59350844	59350844	12.3153	Tropical japonica
680	IRRI	IRIS 313-8279	SAWAH::IRGC 71612-1-1	IRGC 71612	SAWAH		MALAYSIA	Malaysia	IRGC 126086	SAWAH::IRGC 71612-1	60642496	60642496	12.5833	Tropical japonica
682	IRRI	IRIS 313-8381	PURAK SIRIBA::IRGC 71598-1-1	IRGC 71598	PURAK SIRIBA		MALAYSIA	Malaysia	IRGC 126308	PURAK SIRIBA::IRGC 71598-1	74117958	74117958	15.3795	Tropical japonica
1450	IRRI	IRIS 313-12070	BABELIONG::IRGC 82688-1	IRGC 82688	BABELIONG		MALAYSIA	Malaysia	IRGC 127198	BABELIONG::IRGC 82688-1				Tropical japonica
2092	IRRI	IRIS 313-11045	ENGKABANG::IRGC 28694-1	IRGC 28694	ENGKABANG		MALAYSIA	Malaysia	IRGC 128039	ENGKABANG::IRGC 28694-2				Tropical japonica
684	IRRI	IRIS 313-8439	KENDINGA 5 (H)::IRGC 60310-1-1	IRGC 60310	KENDINGA 5(H)		MALAYSIA	Malaysia	IRGC 126220	KENDINGA 5 (H)::IRGC 60310-1				Tropical japonica
1766	IRRI	IRIS 313-10703	PADI ADONG DUMARAT::IRGC 14356-1	IRGC 14356	PADI ADONG DUMARAT		MALAYSIA	Malaysia	IRGC 128418	PADI ADONG DUMARAT::IRGC 14356-1				Tropical japonica
2369	IRRI	IRIS 313-11328	PADI BURIH::IRGC 44081-1	IRGC 44081	PADI BURIH		MALAYSIA	Malaysia	IRGC 127699	PADI BURIH::IRGC 44081-1				Tropical japonica
1767	IRRI	IRIS 313-10704	PADI DARAWAL::IRGC 14373-1	IRGC 14373	PADI DARAWAL		MALAYSIA	Malaysia	IRGC 128419	PADI DARAWAL::IRGC 14373-1				Tropical japonica
1392	IRRI	IRIS 313-12006	PADI HANGIR::IRGC 79507-1	IRGC 79507	PADI HANGIR		MALAYSIA	Malaysia		PADI HANGIR::IRGC 79507-1				Tropical japonica
2370	IRRI	IRIS 313-11329	PADI JALAI BELA::IRGC 44084-1	IRGC 44084	PADI JALAI BELA		MALAYSIA	Malaysia	IRGC 127701	PADI JALAI BELA::IRGC 44084-1				Tropical japonica
1550	IRRI	IRIS 313-12285	PADI MIAT (KECIL)::IRGC 97366-1	IRGC 97366	PADI MIAT (KECIL)		MALAYSIA	Malaysia		PADI MIAT (KECIL)::IRGC 97366-1				Tropical japonica
1463	IRRI	IRIS 313-12108	PARAI JALEY MASIK::IRGC 84215-1	IRGC 84215	PARAI JALEY MASIK		MALAYSIA	Malaysia		PARAI JALEY MASIK::IRGC 84215-1				Tropical japonica
821	IRRI	IRIS 313-7636	ADNY 11::C1-G1		ADNY 11		Mali	Mali	IRGC 126992	ADNY 11::C1				Indica
804	IRRI	IRIS 313-7681	H 15-23-DA::C1-G1		H15-23-DA		Mali	Mali	IRGC 122076	H 15-23-DA::C1				Indica
828	IRRI	IRIS 313-7770	SAMBALA MALO::C1-G1		SAMBALA MALO		Mali	Mali	IRGC 122239	SAMBALA MALO::C1				Indica
823	IRRI	IRIS 313-7773	SEBERANG MR 77::C1-G1		SEBERANG MR77		Mali	Mali	IRGC 124421	SEBERANG MR 77::C1				Indica
1679	IRRI	IRIS 313-10573	SOSSOKA OULE::IRGC 7850-1	IRGC 7850	SOSSOKA OULE		MALI	Mali	IRGC 128168	SOSSOKA OULE::IRGC 7850-2				Indica
882	IRRI	IRIS 313-7719	KOGONI 91-1::C1-G1		KOGONI 91-1		Mali	Mali	IRGC 122140	KOGONI 91-1::C1				Temperate japonica
433	IRRI	IRIS 313-10263	CUYAMEL 3820::IRGC 116975-1-1	IRGC 116975	CUYAMEL 3820		MEXICO	Mexico	IRGC 125961	CUYAMEL 3820::IRGC 116975-1	45577556	45577556	9.45734	Indica
380	IRRI	IRIS 313-9953	BAMOA A 75::IRGC 51101-1-1	IRGC 51101	BAMOA A75		MEXICO	Mexico	IRGC 125671	BAMOA A 75::IRGC 51101-1	61733762	61733762	12.8098	Indica
104	IRRI	IRIS 313-9818	C 1 6-5-2::IRGC 10669-1-1	IRGC 10669	C1 6-5-2		MEXICO	Mexico	IRGC 126147	C 1 6-5-2::IRGC 10669-1	36428516	36428516	7.55892	Japonica
902	IRRI	IRIS 313-11437	CAMPECHE A 79::IRGC 51102-1	IRGC 51102	CAMPECHE A79		MEXICO	Mexico	IRGC 127246	CAMPECHE A 79::IRGC 51102-1	59403832	59403832	12.3263	Temperate japonica
903	IRRI	IRIS 313-11438	ZACATEPEC A 79::IRGC 51116-1	IRGC 51116	ZACATEPEC A79		MEXICO	Mexico	IRGC 127909	ZACATEPEC A 79::IRGC 51116-1	48591800	48591800	10.0828	Tropical japonica
403	IRRI	IRIS 313-10113	EX FOILAEIN (NAPUTO)::IRGC 81675-1-1	IRGC 81675	EX FOILAEIN(NAPUTO)		MOZAMBIQUE	Mozambique	IRGC 125736	EX FOILAEIN (NAPUTO)::IRGC 81675-1	53314630	53314630	11.0628	Indica
1456	IRRI	IRIS 313-12074	KYAIN WAR ME DONE::IRGC 82819-1	IRGC 82819	KYAIN WAR ME DONE		MYANMAR	Myanmar		KYAIN WAR ME DONE::IRGC 82819-1				Basmati/sadri
514	IRRI	IRIS 313-8793	KHAO THI RATE::IRGC 58041-1-1	IRGC 58041	KHAO THI RATE		MYANMAR	Myanmar	IRGC 126223	KHAO THI RATE::IRGC 58041-1	23287886	21064140	4.37081	Indica
299	IRRI	IRIS 313-9285	PALEPYU::IRGC 33549-1-1	IRGC 33549	PALEPYU		MYANMAR	Myanmar	IRGC 125866	PALEPYU::IRGC 33549-1	41606868	34585076	7.1764	Indica
996	IRRI	IRIS 313-11549	TAUNGYA SABA::IRGC 58226-1	IRGC 58226	TAUNGYA SABA		MYANMAR	Myanmar	IRGC 128483	TAUNGYA SABA::IRGC 58226-1	45217196	45217196	9.38257	Indica
213	IRRI	IRIS 313-8697	YEBAWYIN::IRGC 33885-1-1	IRGC 33885	YEBAWYIN		MYANMAR	Myanmar	IRGC 125628	YEBAWYIN::IRGC 33885-1	57434400	51547967	10.6962	Indica
992	IRRI	IRIS 313-11545	MOE GAUNG PYU::IRGC 58120-1	IRGC 58120	MOE GAUNG PYU		MYANMAR	Myanmar	IRGC 127628	MOE GAUNG PYU::IRGC 58120-1	53357452	53357452	11.0717	Indica
989	IRRI	IRIS 313-11542	KHAO KUM PAR::IRGC 57966-1	IRGC 57966	KHAO KUM PAR		MYANMAR	Myanmar		KHAO KUM PAR::IRGC 57966-1	57899632	57899632	12.0142	Indica
991	IRRI	IRIS 313-11544	LINPAN CHAW::IRGC 58087-1	IRGC 58087	LINPAN CHAW		MYANMAR	Myanmar		LINPAN CHAW::IRGC 58087-1	59260362	59260362	12.2965	Indica
995	IRRI	IRIS 313-11548	TAUNG LWIN::IRGC 58222-1	IRGC 58222	TAUNG LWIN		MYANMAR	Myanmar	IRGC 127850	TAUNG LWIN::IRGC 58222-1	62981372	62981372	13.0686	Indica
990	IRRI	IRIS 313-11543	KYUN TAW SEIN::IRGC 58072-1	IRGC 58072	KYUN TAW SEIN		MYANMAR	Myanmar	IRGC 127537	KYUN TAW SEIN::IRGC 58072-1	69654482	69654482	14.4533	Indica
993	IRRI	IRIS 313-11546	NGA CHAN HMWE::IRGC 58146-1	IRGC 58146	NGA CHAN HMWE		MYANMAR	Myanmar	IRGC 127672	NGA CHAN HMWE::IRGC 58146-1	79241598	79241598	16.4426	Indica
280	IRRI	IRIS 313-9182	KHAO MON::IRGC 60764-1-1	IRGC 60764	KHAO MON		MYANMAR	Myanmar	IRGC 125803	KHAO MON::IRGC 60764-1	105703058	80617511	16.7281	Indica
510	IRRI	IRIS 313-8751	HNANWA::IRGC 33118-1-1	IRGC 33118	HNANWA		MYANMAR	Myanmar	IRGC 126209	HNANWA::IRGC 33118-1	81908326	81908326	16.996	Indica
210	IRRI	IRIS 313-8659	YA THAY SAN::IRGC 58245-1-1	IRGC 58245	YA THAY SAN		MYANMAR	Myanmar			83429288	83429288	17.3116	Indica
994	IRRI	IRIS 313-11547	SHWE SABA::IRGC 58206-1	IRGC 58206	SHWE SABA		MYANMAR	Myanmar		SHWE SABA::IRGC 58206-1	95999934	89147832	18.4982	Indica
2446	IRRI	IRIS 313-11406	A 28-6::IRGC 49409-1	IRGC 49409	A 28-6		MYANMAR	Myanmar	IRGC 127921	A 28-6::IRGC 49409-2				Indica
2172	IRRI	IRIS 313-11126	ANBAW::IRGC 32932-1	IRGC 32932	ANBAW		MYANMAR	Myanmar	IRGC 127926	ANBAW::IRGC 32932-2				Indica
2445	IRRI	IRIS 313-11405	APYO DAW GYI::IRGC 49386-1	IRGC 49386	APYO-DAW-GYI		MYANMAR	Myanmar		APYO DAW GYI::IRGC 49386-2				Indica
2450	IRRI	IRIS 313-11410	C 28-16::IRGC 49580-1	IRGC 49580	C 28-16		MYANMAR	Myanmar		C 28-16::IRGC 49580-1				Indica
1654	IRRI	IRIS 313-10547	C 34-13::IRGC 6797-1	IRGC 6797	C 34-13		MYANMAR	Myanmar	IRGC 128007	C 34-13::IRGC 6797-2				Indica
2200	IRRI	IRIS 313-11151	E 21::IRGC 33929-1	IRGC 33929			MYANMAR	Myanmar	IRGC 128035	E 21::IRGC 33929-2				Indica
1551	IRRI	IRIS 313-12286	EKAYIN SAW::IRGC 97468-1	IRGC 97468	EKAYIN SAW		MYANMAR	Myanmar	IRGC 128038	EKAYIN SAW::IRGC 97468-2				Indica
1558	IRRI	IRIS 313-12292	EMAHTAKYAN::IRGC 97789-1	IRGC 97789	EMAHTAKYAN		MYANMAR	Myanmar	IRGC 127358	EMAHTAKYAN::IRGC 97789-1				Indica
2174	IRRI	IRIS 313-11128	GOKAUNG::IRGC 33079-1	IRGC 33079	GOKAUNG		MYANMAR	Myanmar	IRGC 128045	GOKAUNG::IRGC 33079-2				Indica
2176	IRRI	IRIS 313-11129	HAORU::IRGC 33090-1	IRGC 33090	HAORU		MYANMAR	Myanmar	IRGC 128051	HAORU::IRGC 33090-2				Indica
2177	IRRI	IRIS 313-11130	HTAWPATT::IRGC 33125-1	IRGC 33125	HTAWPATT		MYANMAR	Myanmar	IRGC 128055	HTAWPATT::IRGC 33125-2				Indica
1556	IRRI	IRIS 313-12290	JON JAN::IRGC 97633-1	IRGC 97633	JON JAN		MYANMAR	Myanmar	IRGC 127466	JON JAN::IRGC 97633-1				Indica
2178	IRRI	IRIS 313-11131	KALAI::IRGC 33151-1	IRGC 33151	KALAI		MYANMAR	Myanmar		KALAI::IRGC 33151-2				Indica
2179	IRRI	IRIS 313-11132	KALALAN::IRGC 33154-1	IRGC 33154	KALALAN		MYANMAR	Myanmar	IRGC 128065	KALALAN::IRGC 33154-2				Indica
1214	IRRI	IRIS 313-11816	KARILETYONE::IRGC 70745-1	IRGC 70745	KARILETYONE		MYANMAR	Myanmar	IRGC 127493	KARILETYONE::IRGC 70745-1				Indica
1552	IRRI	IRIS 313-12287	KAUK HNYINGWA::IRGC 97487-1	IRGC 97487	KAUK HNYINGWA		MYANMAR	Myanmar	IRGC 127501	KAUK HNYINGWA::IRGC 97487-1				Indica
1681	IRRI	IRIS 313-10575	KAYANGYA D 402::IRGC 7927-1	IRGC 7927	KAYANGYA D 402		MYANMAR	Myanmar	IRGC 128074	KAYANGYA D 402::IRGC 7927-2				Indica
1215	IRRI	IRIS 313-11817	KHAOSAING::IRGC 70746-1	IRGC 70746	KHAOSAING		MYANMAR	Myanmar	IRGC 128085	KHAOSAING::IRGC 70746-2				Indica
1640	IRRI	IRIS 313-10518	KHAYANGYA D 34-181::IRGC 5861-1	IRGC 5861	KHAYANGYA D 34-181		MYANMAR	Myanmar	IRGC 128088	KHAYANGYA D 34-181::IRGC 5861-2				Indica
1216	IRRI	IRIS 313-11818	LETYONE::IRGC 70753-1	IRGC 70753	LETYONE		MYANMAR	Myanmar	IRGC 128361	LETYONE::IRGC 70753-1				Indica
1379	IRRI	IRIS 313-11993	LIM MA NO MA KHIN NYUNT::IRGC 78917-1	IRGC 78917	LIM MA NO MA KHIN NYUNT		MYANMAR	Myanmar		LIM MA NO MA KHIN NYUNT::IRGC 78917-1				Indica
2180	IRRI	IRIS 313-11133	LWANKHAN::IRGC 33330-1	IRGC 33330	LWANKHAN		MYANMAR	Myanmar	IRGC 127582	LWANKHAN::IRGC 33330-1				Indica
2182	IRRI	IRIS 313-11135	MAUNG NYO::IRGC 33351-1	IRGC 33351	MAUNG NYO		MYANMAR	Myanmar	IRGC 128108	MAUNG NYO::IRGC 33351-2				Indica
1535	IRRI	IRIS 313-12268	MAYATAUNG::IRGC 95957-1	IRGC 95957	MAYATAUNG		MYANMAR	Myanmar	IRGC 127616	MAYATAUNG::IRGC 95957-1				Indica
1557	IRRI	IRIS 313-12291	NGA CHEKH FAT::IRGC 97701-1	IRGC 97701	NGA CHEKH FAT		MYANMAR	Myanmar		NGA CHEKH FAT::IRGC 97701-2				Indica
2184	IRRI	IRIS 313-11137	NGALONGYI::IRGC 33479-1	IRGC 33479	NGALONGYI		MYANMAR	Myanmar	IRGC 128118	NGALONGYI::IRGC 33479-2				Indica
2185	IRRI	IRIS 313-11138	NGASEIN THEEDAT (C 30)::IRGC 33504-1	IRGC 33504	NGASEIN THEEDAT(C 30)		MYANMAR	Myanmar	IRGC 128119	NGASEIN THEEDAT (C 30)::IRGC 33504-2				Indica
1554	IRRI	IRIS 313-12288	NGWE TOE KYE::IRGC 97530-1	IRGC 97530	NGWE-TOE-KYE		MYANMAR	Myanmar	IRGC 128405	NGWE TOE KYE::IRGC 97530-1				Indica
2187	IRRI	IRIS 313-11139	NWACHI MANINE::IRGC 33531-1	IRGC 33531	NWACHI MANINE		MYANMAR	Myanmar	IRGC 128120	NWACHI MANINE::IRGC 33531-2				Indica
2188	IRRI	IRIS 313-11140	PADAN::IRGC 33544-1	IRGC 33544	PADAN		MYANMAR	Myanmar	IRGC 128123	PADAN::IRGC 33544-2				Indica
1217	IRRI	IRIS 313-11819	PADINTHUMA::IRGC 70762-1	IRGC 70762	PADINTHUMA		MYANMAR	Myanmar		PADINTHUMA::IRGC 70762-2				Indica
1218	IRRI	IRIS 313-11820	PAKISTANHMWE::IRGC 70763-1	IRGC 70763	PAKISTANHMWE		MYANMAR	Myanmar	IRGC 127709	PAKISTANHMWE::IRGC 70763-1				Indica
1559	IRRI	IRIS 313-12296	SABALINE::IRGC 98059-1	IRGC 98059	SABALINE		MYANMAR	Myanmar	IRGC 127773	SABALINE::IRGC 98059-1				Indica
1431	IRRI	IRIS 313-12050	SHAN KAUK HNYIN::IRGC 81656-1	IRGC 81656	SHAN KAUK HNYIN		MYANMAR	Myanmar	IRGC 128468	SHAN KAUK HNYIN::IRGC 81656-1				Indica
2189	IRRI	IRIS 313-11141	SHWENI::IRGC 33686-1	IRGC 33686	SHWENI		MYANMAR	Myanmar	IRGC 128161	SHWENI::IRGC 33686-2				Indica
2190	IRRI	IRIS 313-11142	SHWEPULAY::IRGC 33696-1	IRGC 33696	SHWEPULAY		MYANMAR	Myanmar	IRGC 128162	SHWEPULAY::IRGC 33696-2				Indica
1536	IRRI	IRIS 313-12269	SHWEWARHNAN::IRGC 96053-1	IRGC 96053	SHWEWARHNAN		MYANMAR	Myanmar	IRGC 127802	SHWEWARHNAN::IRGC 96053-1				Indica
2191	IRRI	IRIS 313-11143	TANBAUNG::IRGC 33732-1	IRGC 33732	TANBAUNG		MYANMAR	Myanmar	IRGC 128180	TANBAUNG::IRGC 33732-2				Indica
2192	IRRI	IRIS 313-11144	TAUNGDI::IRGC 33746-1	IRGC 33746	TAUNGDI		MYANMAR	Myanmar	IRGC 128181	TAUNGDI::IRGC 33746-2				Indica
2193	IRRI	IRIS 313-11145	THAKADE THEEDAT::IRGC 33772-1	IRGC 33772	THAKADE THEEDAT		MYANMAR	Myanmar	IRGC 128183	THAKADE THEEDAT::IRGC 33772-2				Indica
2194	IRRI	IRIS 313-11146	THEEDAT NGASEIN::IRGC 33779-1	IRGC 33779	THEEDAT NGASEIN		MYANMAR	Myanmar	IRGC 128185	THEEDAT NGASEIN::IRGC 33779-2				Indica
1537	IRRI	IRIS 313-12270	TOAM JUM::IRGC 96077-1	IRGC 96077	TOAM JUM		MYANMAR	Myanmar	IRGC 127864	TOAM JUM::IRGC 96077-1				Indica
2195	IRRI	IRIS 313-11147	TYB 11::IRGC 33821-1	IRGC 33821	TYB11		MYANMAR	Myanmar	IRGC 128198	TYB 11::IRGC 33821-2				Indica
2196	IRRI	IRIS 313-11148	YEBAW::IRGC 33875-1	IRGC 33875	YEBAW		MYANMAR	Myanmar	IRGC 128203	YEBAW::IRGC 33875-2				Indica
2198	IRRI	IRIS 313-11149	YODAYA::IRGC 33901-1	IRGC 33901	YODAYA		MYANMAR	Myanmar	IRGC 128204	YODAYA::IRGC 33901-2				Indica
2199	IRRI	IRIS 313-11150	ZEINGYI::IRGC 33923-1	IRGC 33923	ZEINGYI		MYANMAR	Myanmar	IRGC 128206	ZEINGYI::IRGC 33923-2				Indica
1452	IRRI	IRIS 313-12072	KYAUK KYI::IRGC 82773-1	IRGC 82773	KYAUK KYI(LEAVES DROOPING)		MYANMAR	Myanmar						Indica
1642	IRRI	IRIS 313-10520	NATURAL HYBRID C 33-8::IRGC 5929-1	IRGC 5929	NATURAL HYBRID C33-8		MYANMAR	Myanmar						Indica
2181	IRRI	IRIS 313-11134	MANSAT 3::IRGC 33341-1	IRGC 33341	MANSAT-3		MYANMAR	Myanmar						Indica
987	IRRI	IRIS 313-11541	HOE PHAR THAE::IRGC 57907-1	IRGC 57907	HOE PHAR THAE		MYANMAR	Myanmar	IRGC 127410	HOE PHAR THAE::IRGC 57907-1	67085324	67085324	13.9202	Intermediate type
2183	IRRI	IRIS 313-11136	NGAKWE THETYIN::IRGC 33477-1	IRGC 33477	NGAKWE THETYIN		MYANMAR	Myanmar	IRGC 128117	NGAKWE THETYIN::IRGC 33477-2				Intermediate type
80	IRRI	IRIS 313-10423	YN 1353-3::IRGC 117363-1-1	IRGC 117363	YN 1353-3		MYANMAR	Myanmar	IRGC 121160	YN 1353-3::IRGC 117363-1	71717244	71717244	14.8813	Japonica
2173	IRRI	IRIS 313-11127	BUBAW::IRGC 32989-1	IRGC 32989	BUBAW		MYANMAR	Myanmar		BUBAW::IRGC 32989-2				Tropical japonica
1589	IRRI	IRIS 313-12266	KAUK PAHLING::IRGC 95823-1	IRGC 95823	KAUK PAHLING		MYANMAR	Myanmar	IRGC 128520	KAUK PAHLING::IRGC 95823-2				Tropical japonica
2233	IRRI	IRIS 313-11195	KHAW KAR 13::IRGC 36711-1	IRGC 36711	KHAW KAR 13		MYANMAR	Myanmar	IRGC 128344	KHAW KAR 13::IRGC 36711-1				Tropical japonica
1555	IRRI	IRIS 313-12289	YARSABA::IRGC 97567-1	IRGC 97567	YARSABA		MYANMAR	Myanmar		YARSABA::IRGC 97567-1				Tropical japonica
1055	IRRI	IRIS 313-11628	KARISHNABELI::IRGC 61979-1	IRGC 61979	KARISHNABELI		NEPAL	Nepal	IRGC 127494	KARISHNABELI::IRGC 61979-1	32280236	29312912	6.08243	Aus/boro
1789	IRRI	IRIS 313-10734	DEVARASI::IRGC 16173-1	IRGC 16173	DEVARASI		NEPAL	Nepal	IRGC 127315	DEVARASI::IRGC 16173-1				Aus/boro
1793	IRRI	IRIS 313-10737	GHAIYA::IRGC 16286-1	IRGC 16286	GHAIYA		NEPAL	Nepal	IRGC 128297	GHAIYA::IRGC 16286-1				Aus/boro
1972	IRRI	IRIS 313-10925	KAMULI::IRGC 23928-1	IRGC 23928	KAMULI		NEPAL	Nepal	IRGC 127485	KAMULI::IRGC 23928-1				Aus/boro
1790	IRRI	IRIS 313-10735	LAL SAR::IRGC 16185-1	IRGC 16185	LAL SAR		NEPAL	Nepal	IRGC 127546	LAL SAR::IRGC 16185-1				Aus/boro
1479	IRRI	IRIS 313-12139	MANSARA DHAN::IRGC 86940-1	IRGC 86940	MANSARA DHAN		NEPAL	Nepal	IRGC 127604	MANSARA DHAN::IRGC 86940-1				Aus/boro
1791	IRRI	IRIS 313-10736	RERM BILASH::IRGC 16273-1	IRGC 16273	RERM BILASH		NEPAL	Nepal	IRGC 128149	RERM BILASH::IRGC 16273-2				Aus/boro
1496	IRRI	IRIS 313-12183	SETYA::IRGC 88654-1	IRGC 88654	SETYA		NEPAL	Nepal	IRGC 127796	SETYA::IRGC 88654-1				Aus/boro
1709	IRRI	IRIS 313-10623	SIDALI::IRGC 9567-1	IRGC 9567	SIDALI		NEPAL	Nepal	IRGC 127804	SIDALI::IRGC 9567-1				Aus/boro
1974	IRRI	IRIS 313-10927	SUGA PANKHA::IRGC 24054-1	IRGC 24054	SUGA PANKHA		NEPAL	Nepal	IRGC 127828	SUGA PANKHA::IRGC 24054-1				Aus/boro
1006	IRRI	IRIS 313-11563	BIJULI BATI::IRGC 58917-1	IRGC 58917	BIJULI BATI		NEPAL	Nepal	IRGC 127227	BIJULI BATI::IRGC 58917-1	61371084	61371084	12.7345	Basmati/sadri
1056	IRRI	IRIS 313-11629	LATIJHABAR::IRGC 61991-1	IRGC 61991	LATIJHABAR		NEPAL	Nepal	IRGC 127554	LATIJHABAR::IRGC 61991-1	63250670	63250670	13.1245	Basmati/sadri
1009	IRRI	IRIS 313-11566	MOONOR::IRGC 59136-1	IRGC 59136	MOONOR		NEPAL	Nepal			63925380	63925380	13.2645	Basmati/sadri
1052	IRRI	IRIS 313-11625	CHOBO::IRGC 61930-1	IRGC 61930	CHOBO		NEPAL	Nepal	IRGC 127281	CHOBO::IRGC 61930-1	68621218	68621218	14.2389	Basmati/sadri
1057	IRRI	IRIS 313-11630	POHHERLIMASION::IRGC 62025-1	IRGC 62025	POHHERLIMASION		NEPAL	Nepal	IRGC 127737	POHHERLIMASION::IRGC 62025-1	74831650	74831650	15.5276	Basmati/sadri
1053	IRRI	IRIS 313-11626	GUDURA::IRGC 61955-1	IRGC 61955	GUDURA		NEPAL	Nepal	IRGC 127395	GUDURA::IRGC 61955-1	79640552	79640552	16.5254	Basmati/sadri
1787	IRRI	IRIS 313-10732	MADHUWA KARIA::IRGC 16138-1	IRGC 16138	MADHUWA KARIA		NEPAL	Nepal	IRGC 128102	MADHUWA KARIA::IRGC 16138-2				Basmati/sadri
1973	IRRI	IRIS 313-10926	RAM SALEE KATAKA::IRGC 24014-1	IRGC 24014	RAM SALEE KATAKA		NEPAL	Nepal	IRGC 127761	RAM SALEE KATAKA::IRGC 24014-1				Basmati/sadri
1007	IRRI	IRIS 313-11564	HALIDA::IRGC 59005-1	IRGC 59005	HALIDA		NEPAL	Nepal	IRGC 127400	HALIDA::IRGC 59005-1	53259722	53259722	11.0514	Indica
389	IRRI	IRIS 313-10007	GARURA::IRGC 64111-1-1	IRGC 64111	GARURA		NEPAL	Nepal	IRGC 125749	GARURA::IRGC 64111-1	58409102	58409102	12.1199	Indica
1058	IRRI	IRIS 313-11632	SETO JHINUWA::IRGC 62043-1	IRGC 62043	SETO JHINUWA		NEPAL	Nepal	IRGC 128466	SETO JHINUWA::IRGC 62043-1	59196382	59196382	12.2832	Indica
1011	IRRI	IRIS 313-11568	SATHIYA::IRGC 59225-1	IRGC 59225	SATHIYA		NEPAL	Nepal	IRGC 127789	SATHIYA::IRGC 59225-1	61972090	61972090	12.8592	Indica
1004	IRRI	IRIS 313-11561	BANGLA::IRGC 58876-1	IRGC 58876	BANGLA		NEPAL	Nepal	IRGC 128238	BANGLA::IRGC 58876-1	68054242	68054242	14.1213	Indica
1008	IRRI	IRIS 313-11565	KUSUM KATIKI::IRGC 59099-1	IRGC 59099	KUSUM KATIKI		NEPAL	Nepal	IRGC 127536	KUSUM KATIKI::IRGC 59099-1	68278616	68278616	14.1678	Indica
1010	IRRI	IRIS 313-11567	RATO BASMATI::IRGC 59205-1	IRGC 59205	RATO BASMATI		NEPAL	Nepal	IRGC 127766	RATO BASMATI::IRGC 59205-1	69277626	69277626	14.3751	Indica
1050	IRRI	IRIS 313-11624	ANADI WHITE::IRGC 61897-1	IRGC 61897	ANADI WHITE		NEPAL	Nepal	IRGC 127122	ANADI WHITE::IRGC 61897-1	83275670	83275670	17.2797	Indica
1971	IRRI	IRIS 313-10924	ATH HAGARI JARAHAN PADDY::IRGC 23796-1	IRGC 23796	ATH HAGARI JARAHAN PADDY		NEPAL	Nepal	IRGC 127176	ATH HAGARI JARAHAN PADDY::IRGC 23796-1				Indica
1786	IRRI	IRIS 313-10731	BARKHE TAULI::IRGC 16116-1	IRGC 16116	BARKHE TAULI		NEPAL	Nepal	IRGC 127212	BARKHE TAULI::IRGC 16116-1				Indica
1335	IRRI	IRIS 313-11943	I 41::IRGC 75927-1	IRGC 75927	I 41		NEPAL	Nepal	IRGC 127425	I 41::IRGC 75927-1				Indica
1337	IRRI	IRIS 313-11944	I 814::IRGC 76028-1	IRGC 76028	I 814		NEPAL	Nepal	IRGC 127426	I 814::IRGC 76028-1				Indica
1494	IRRI	IRIS 313-12180	JHINUWA DHAN::IRGC 88545-1	IRGC 88545	JHINUWA DHAN		NEPAL	Nepal	IRGC 128323	JHINUWA DHAN::IRGC 88545-1				Indica
1457	IRRI	IRIS 313-12093	KARUEL::IRGC 83792-1	IRGC 83792	KARUEL		NEPAL	Nepal	IRGC 128334	KARUEL::IRGC 83792-1				Indica
1788	IRRI	IRIS 313-10733	MOTANGE PAHELLO LAULE::IRGC 16160-1	IRGC 16160	MOTANGE PAHELLO LAULE		NEPAL	Nepal	IRGC 127634	MOTANGE PAHELLO LAULE::IRGC 16160-1				Indica
1495	IRRI	IRIS 313-12182	NYAULI::IRGC 88628-1	IRGC 88628	NYAULI		NEPAL	Nepal	IRGC 127686	NYAULI::IRGC 88628-1				Indica
1054	IRRI	IRIS 313-11627	JADO::IRGC 61966-1	IRGC 61966	JADO		NEPAL	Nepal	IRGC 127448	JADO::IRGC 61966-1	59608660	59608660	12.3688	Intermediate type
107	IRRI	IRIS 313-8268	CHHOTE DHAN::IRGC 58930-1-1	IRGC 58930	CHHOTE DHAN		NEPAL	Nepal	IRGC 117446	CHHOTE DHAN				Intermediate type
1349	IRRI	IRIS 313-11956	JUNGEMARSI::IRGC 76901-1	IRGC 76901	JUNGEMARSI		NEPAL	Nepal	IRGC 128325	JUNGEMARSI::IRGC 76901-1				Intermediate type
1095	IRRI	IRIS 313-11671	DERAWA::IRGC 64106-1	IRGC 64106	DERAWA		NEPAL	Nepal	IRGC 127313	DERAWA::IRGC 64106-1	220635968	209978626	43.5706	Temperate japonica
1096	IRRI	IRIS 313-11672	RAI MANULA::IRGC 64138-1	IRGC 64138	RAI MANULA		NEPAL	Nepal	IRGC 128445	RAI MANULA::IRGC 64138-1	44607674	44607674	9.25609	Tropical japonica
859	IRRI	IRIS 313-7933	KAKANI 2::IRGC 13373-C1-G1	IRGC 13373	KAKANI 2		NEPAL	Nepal	IRGC 122128	KAKANI 2::IRGC 13373-C1				Tropical japonica
60	IRRI	IRIS 313-9817	GEANT W 7::IRGC 9620-1-1	IRGC 9620	GEANT W 7		NETHERLANDS	Netherlands	IRGC 121342	GEANT W 7::IRGC 9620-1				Tropical japonica
587	IRRI	IRIS 313-9838	TEPUKE::IRGC 12872-1-1	IRGC 12872	TEPUKE		NEW ZEALAND	New Zealand	IRGC 125919	TEPUKE::IRGC 12872-1	59045120	59045120	12.2519	Temperate japonica
547	IRRI	IRIS 313-10257	ALTAMIRA 9::IRGC 116953-1-1	IRGC 116953	ALTAMIRA 9		NICARAGUA	Nicaragua	IRGC 127031	ALTAMIRA 9::IRGC 116953-1	62568466	58042301	12.0438	Indica
394	IRRI	IRIS 313-10034	RIZ INDETERMINE::IRGC 69014-1-1	IRGC 69014	RIZ INDETERMINE		NIGER	Niger	IRGC 125886	RIZ INDETERMINE::IRGC 69014-1	54364366	54364366	11.2806	Indica
1444	IRRI	IRIS 313-12065	YERI BUTUKA::IRGC 82591-1	IRGC 82591	YERI BUTUKA		NIGERIA	Nigeria	IRGC 127903	YERI BUTUKA::IRGC 82591-1				Aus/boro
398	IRRI	IRIS 313-10047	EX MARABA GURUKU::IRGC 69582-1-1	IRGC 69582	EX MARABA-GURUKU		NIGERIA	Nigeria	IRGC 125737	EX MARABA GURUKU::IRGC 69582-1	51768408	51768408	10.7419	Indica
477	IRRI	IRIS 313-10109	EX EBOKOZURU::IRGC 79912-1-1	IRGC 79912	EX EBOKOZURU		NIGERIA	Nigeria	IRGC 125735	EX EBOKOZURU::IRGC 79912-1	80485474	80485474	16.7007	Indica
1400	IRRI	IRIS 313-12014	ADANKARU::IRGC 79842-1	IRGC 79842	ADANKARU		NIGERIA	Nigeria	IRGC 127105	ADANKARU::IRGC 79842-1				Indica
1401	IRRI	IRIS 313-12015	DOGON IRI::IRGC 79882-1	IRGC 79882	DOGON IRI		NIGERIA	Nigeria	IRGC 127333	DOGON IRI::IRGC 79882-1				Indica
1323	IRRI	IRIS 313-11930	ITA 117::IRGC 75235-1	IRGC 75235	ITA 117		NIGERIA	Nigeria	IRGC 127444	ITA 117::IRGC 75235-1				Indica
1678	IRRI	IRIS 313-10572	KOTHMALLI KARUPPAN::IRGC 7842-1	IRGC 7842	KOTHMALLI KARUPPAN		NIGERIA	Nigeria	IRGC 127533	KOTHMALLI KARUPPAN::IRGC 7842-1				Indica
1125	IRRI	IRIS 313-11713	ITA 245::IRGC 66288-1	IRGC 66288	ITA 245		NIGERIA	Nigeria	IRGC 127445	ITA 245::IRGC 66288-1	39192608	32447089	6.73277	Intermediate type
2454	IRRI	IRIS 313-11415	KAUSHI::IRGC 49789-1	IRGC 49789	KAUSHI		NIGERIA	Nigeria						Intermediate type
138	IRRI	IRIS 313-8523	OS 4::IRGC 11335-1-1	IRGC 11335	OS4		NIGERIA	Nigeria	IRGC 117543	OS 4				Japonica
1082	IRRI	IRIS 313-11657	EX WUKARI (WILD)::IRGC 63214-1	IRGC 63214	EX WUKARI(WILD)		NIGERIA	Nigeria			187913328	174904041	36.2926	Tropical japonica
1406	IRRI	IRIS 313-12021	ITA 131::IRGC 80025-1	IRGC 80025	ITA 131		NIGERIA	Nigeria		ITA 131::IRGC 80025-1				Tropical japonica
578	IRRI	IRIS 313-9698	JO SANG DAE YA::IRGC 90852-1-1	IRGC 90852	JO SANG DAE YA		NORTH KOREA	North Korea	IRGC 125788	JO SANG DAE YA::IRGC 90852-1	58146840	53956562	11.196	Temperate japonica
595	IRRI	IRIS 313-9961	WIR 884::IRGC 51591-1-1	IRGC 51591	WIR884		NORWAY	Norway	IRGC 125939	WIR 884::IRGC 51591-1	75489570	75489570	15.6641	Temperate japonica
111	IRRI	IRIS 313-9449	JAMBALI::IRGC 73101-1-1	IRGC 73101	JAMBALI		PAKISTAN	Pakistan	IRGC 120996	JAMBALI::IRGC 73101-1	80447050	75353678	15.6359	Aus/boro
2084	IRRI	IRIS 313-11037	421::IRGC 28458-1	IRGC 28458	421		PAKISTAN	Pakistan	IRGC 128211	421::IRGC 28458-1				Aus/boro
2065	IRRI	IRIS 313-11020	BAMLA SUFFAID 320::IRGC 27776-1	IRGC 27776	BAMLA SUFFAID 320		PAKISTAN	Pakistan	IRGC 128236	BAMLA SUFFAID 320::IRGC 27776-1				Aus/boro
2069	IRRI	IRIS 313-11024	BEGMI 135::IRGC 27845-1	IRGC 27845	BEGMI 135		PAKISTAN	Pakistan	IRGC 127217	BEGMI 135::IRGC 27845-1				Aus/boro
2070	IRRI	IRIS 313-11025	DHAN 263::IRGC 27926-1	IRGC 27926	DHAN 263		PAKISTAN	Pakistan	IRGC 128030	DHAN 263::IRGC 27926-2				Aus/boro
2073	IRRI	IRIS 313-11027	JHONA 101::IRGC 27976-1	IRGC 27976	JHONA 101		PAKISTAN	Pakistan	IRGC 127454	JHONA 101::IRGC 27976-1				Aus/boro
1316	IRRI	IRIS 313-11888	KANGRI::IRGC 73104-1	IRGC 73104	KANGRI		PAKISTAN	Pakistan	IRGC 127488	KANGRI::IRGC 73104-1				Aus/boro
25	IRRI	IRIS 313-8398	KHARSU 80::IRGC 28016-1-1	IRGC 28016	KHARSU 80		PAKISTAN	Pakistan	IRGC 121022	KHARSU 80::IRGC 28016-1				Aus/boro
2074	IRRI	IRIS 313-11028	MOTIA::IRGC 28036-1	IRGC 28036	MOTIA		PAKISTAN	Pakistan	IRGC 128393	MOTIA::IRGC 28036-1				Aus/boro
2075	IRRI	IRIS 313-11029	MUSHKAN 340 A::IRGC 28073-1	IRGC 28073	MUSHKAN 340 A		PAKISTAN	Pakistan	IRGC 127641	MUSHKAN 340 A::IRGC 28073-1				Aus/boro
2077	IRRI	IRIS 313-11031	NAWAN SATHRA BAGAR 344::IRGC 28079-1	IRGC 28079	NAWAN SATHRA BAGAR 344		PAKISTAN	Pakistan	IRGC 128403	NAWAN SATHRA BAGAR 344::IRGC 28079-1				Aus/boro
1656	IRRI	IRIS 313-10549	RATUA 81::IRGC 6829-1	IRGC 6829	RATUA 81		PAKISTAN	Pakistan		RATUA 81::IRGC 6829-1				Aus/boro
2080	IRRI	IRIS 313-11034	SANTHI 206::IRGC 28215-1	IRGC 28215	SANTHI 206		PAKISTAN	Pakistan	IRGC 127786	SANTHI 206::IRGC 28215-1				Aus/boro
24	IRRI	IRIS 313-8390	SUFAID 246::IRGC 28303-1-1	IRGC 28303	SUFAID 246		PAKISTAN	Pakistan	IRGC 121128	SUFAID 246::IRGC 28303-1				Aus/boro
31	IRRI	IRIS 313-9283	TAK SUFAID::IRGC 73127-1-1	IRGC 73127	TAK SUFAID		PAKISTAN	Pakistan	IRGC 121134	TAK SUFAID::IRGC 73127-1				Aus/boro
68	IRRI	IRIS 313-8655	TAK::IRGC 73124-1-1	IRGC 73124	TAK		PAKISTAN	Pakistan	IRGC 121582	TAK::IRGC 73124-1				Aus/boro
2081	IRRI	IRIS 313-11035	ZIRA SHAHI::IRGC 28327-1	IRGC 28327	ZIRA SHAHI		PAKISTAN	Pakistan	IRGC 128513	ZIRA SHAHI::IRGC 28327-1				Aus/boro
2066	IRRI	IRIS 313-11021	BARA PASHAWARI 390::IRGC 27779-1	IRGC 27779	BARA PASHAWARI 390		PAKISTAN	Pakistan	IRGC 127210	BARA PASHAWARI 390::IRGC 27779-1				Basmati/sadri
157	IRRI	IRIS 313-8656	BASMATI 1::IRGC 27798-1-1	IRGC 27798	BASMATI 1		PAKISTAN	Pakistan	IRGC 126046	BASMATI 1::IRGC 27798-1				Basmati/sadri
2068	IRRI	IRIS 313-11023	BASMATI SURKH 161::IRGC 27797-1	IRGC 27797	BASMATI SURKH 161		PAKISTAN	Pakistan	IRGC 127214	BASMATI SURKH 161::IRGC 27797-1				Basmati/sadri
2072	IRRI	IRIS 313-11026	HANSRAJ::IRGC 27936-1	IRGC 27936	HANSRAJ		PAKISTAN	Pakistan		HANSRAJ::IRGC 27936-2				Basmati/sadri
2067	IRRI	IRIS 313-11022	BASMATI SUFAID 100::IRGC 27791-1	IRGC 27791	BASMATI SUFAID 100		PAKISTAN	Pakistan						Basmati/sadri
439	IRRI	IRIS 313-10295	PDR 34-2-1-2::IRGC 117020-1-1	IRGC 117020	PDR 34-2-1-2		PAKISTAN	Pakistan	IRGC 127065	PDR 34-2-1-2::IRGC 117020-1	48191036	48191036	9.99964	Indica
113	IRRI	IRIS 313-9695	SOLAY GHAT::IRGC 73121-1-1	IRGC 73121	SOLAY GHAT		PAKISTAN	Pakistan			51770972	51770972	10.7425	Indica
1481	IRRI	IRIS 313-12079	KASHMIRI::IRGC 83002-1	IRGC 83002	KASHMIRI		PAKISTAN	Pakistan		KASHMIRI::IRGC 83002-1				Indica
1228	IRRI	IRIS 313-11829	MUNJI::IRGC 70928-1	IRGC 70928	MUNJI		PAKISTAN	Pakistan	IRGC 128396	MUNJI::IRGC 70928-1				Indica
1326	IRRI	IRIS 313-11889	MURGI BRINJ::IRGC 73109-1	IRGC 73109	MURGI BRINJ		PAKISTAN	Pakistan	IRGC 127639	MURGI BRINJ::IRGC 73109-1				Indica
2083	IRRI	IRIS 313-11036	34::IRGC 28371-1	IRGC 28371	34		PAKISTAN	Pakistan	IRGC 127919	34::IRGC 28371-2				Intermediate type
64	IRRI	IRIS 313-9601	CHAWAL::IRGC 73090-1-1	IRGC 73090	CHAWAL		PAKISTAN	Pakistan	IRGC 121606	CHAWAL::IRGC 73090-1				Intermediate type
2078	IRRI	IRIS 313-11032	PALAM PURI BAS 137::IRGC 28084-1	IRGC 28084	PALAM PURI BAS 137		PAKISTAN	Pakistan	IRGC 127710	PALAM PURI BAS 137::IRGC 28084-1				Intermediate type
2079	IRRI	IRIS 313-11033	RATRIO::IRGC 28181-1	IRGC 28181	RATRIO		PAKISTAN	Pakistan	IRGC 128448	RATRIO::IRGC 28181-1				Intermediate type
2076	IRRI	IRIS 313-11030	MUTANT 12-42::IRGC 28076-1	IRGC 28076	MUTANT 12-42		PAKISTAN	Pakistan						Intermediate type
401	IRRI	IRIS 313-10054	TOC 5430::IRGC 70487-1-1	IRGC 70487	TOC-5430		PANAMA	Panama	IRGC 125924	TOC 5430::IRGC 70487-1	55772102	55772102	11.5727	Indica
432	IRRI	IRIS 313-10260	CEA 3::IRGC 116965-1-1	IRGC 116965	CEA 3		PARAGUAY	Paraguay	IRGC 125957	CEA 3::IRGC 116965-1	70807678	70807678	14.6926	Indica
478	IRRI	IRIS 313-10287	UQUIHUA::IRGC 117037-1-1	IRGC 117037	UQUIHUA		PERU	Peru	IRGC 127068	UQUIHUA::IRGC 117037-1	43210518	43210518	8.96618	Indica
78	IRRI	IRIS 313-10285	SICAN::IRGC 117029-1-1	IRGC 117029	SICAN		PERU	Peru	IRGC 121119	SICAN::IRGC 117029-1	60068594	60068594	12.4642	Indica
367	IRRI	IRIS 313-9825	MOCHICA::IRGC 11070-1-1	IRGC 11070	MOCHICA		PERU	Peru	IRGC 126159	MOCHICA::IRGC 11070-1	41808746	37775177	7.83835	Intermediate type
707	IRRI	IRIS 313-10327	CAROLINO BLANCO::IRGC 117249-1-1	IRGC 117249	CAROLINO BLANCO		PERU	Peru	IRGC 127042	CAROLINO BLANCO::IRGC 117249-1	69614406	69614406	14.445	Temperate japonica
584	IRRI	IRIS 313-9782	BENLLOK::IRGC 3404-1-1	IRGC 3404	BENLLOK		PERU	Peru	IRGC 127036	BENLLOK::IRGC 3404-1				Temperate japonica
933	IRRI	IRIS 313-11473	KINTOMAN (TOD DOY)::IRGC 53146-1	IRGC 53146	KINTOMAN(TOD-DOY)		PHILIPPINES	Philippines		KINTOMAN (TOD DOY)::IRGC 53146-1	66467960	66467960	13.7921	Aus/boro
1147	IRRI	IRIS 313-11736	MALAGKIT (PINELIPE)::IRGC 67444-1	IRGC 67444	MALAGKIT(PINELIPE)		PHILIPPINES	Philippines	IRGC 127595	MALAGKIT (PINELIPE)::IRGC 67444-1	171755212	165586087	34.3591	Aus/boro
448	IRRI	IRIS 313-10374	IR 69502-6-SRN-3-UBN-1-B::IRGC 117290-1-1	IRGC 117290	IR 69502-6-SRN-3-UBN-1-B		PHILIPPINES	Philippines	IRGC 125979	IR 69502-6-SRN-3-UBN-1-B::IRGC 117290-1	29143930	29143930	6.04737	Indica
481	IRRI	IRIS 313-10360	IR 57514-PMI 5-B-1-2::IRGC 117372-1-1	IRGC 117372	IR 57514-PMI 5-B-1-2		PHILIPPINES	Philippines	IRGC 126025	IR 57514-PMI 5-B-1-2::IRGC 117372-1	31265202	31265202	6.48753	Indica
75	IRRI	IRIS 313-8383	GENE::IRGC 67434-1-1	IRGC 67434	GENE		PHILIPPINES	Philippines	IRGC 125964	GENE::IRGC 67434-1	32237266	32237266	6.68923	Indica
3	IRRI	IRIS 313-15898	IR 4630-22-2-5-1-3::G1-1		IR 4630-22-2-5-1-3		Philippines	Philippines	IRGC 126962	IR 4630-22-2-5-1-3::G1	36986112	34267301	7.11046	Indica
4	IRRI	IRIS 313-15899	IR 45427-2B-2-2B-1-1::G1-1		IR 45427-2B-2-2B-1-1		Philippines	Philippines	IRGC 126961	IR 45427-2B-2-2B-1-1::G1	36121416	36121416	7.49519	Indica
483	IRRI	IRIS 313-10375	IR 70027-8-2-2-3-2::IRGC 117382-1-1	IRGC 117382	IR 70027-8-2-2-3-2		PHILIPPINES	Philippines	IRGC 126028	IR 70027-8-2-2-3-2::IRGC 117382-1	39184972	37131726	7.70483	Indica
7	IRRI	IRIS 313-15902	IRRI 146::G1-1		IR 77186-122-2-2-3		Philippines	Philippines	IRGC 126966	IRRI 146::G1	39802198	39802198	8.25896	Indica
11	IRRI	IRIS 313-15906	IR 73571-3B-11-3-K2::G1-1		IR 73571-3B-11-3-K2		Philippines	Philippines	IRGC 126963	IR 73571-3B-11-3-K2::G1	40185026	40185026	8.33839	Indica
118	IRRI	IRIS 313-8903	BPI 76 NON SENSITIVE (GREEN)::IRGC 9790-1-1	IRGC 9790	BPI 76 NON-SENSITIVE(GREEN)		PHILIPPINES	Philippines	IRGC 120902	BPI 76 NON SENSITIVE (GREEN)::IRGC 9790-1	40428028	40428028	8.38882	Indica
438	IRRI	IRIS 313-10294	IR 21015-72-3-3-3-1::IRGC 117004-1-1	IRGC 117004	IR 21015-72-3-3-3-1		PHILIPPINES	Philippines	IRGC 125972	IR 21015-72-3-3-3-1::IRGC 117004-1	45624330	41237372	8.55675	Indica
6	IRRI	IRIS 313-15901	IR 77298-14-1-2-10::G1-1		IR 77298-14-1-2-10		Philippines	Philippines	IRGC 126964	IR 77298-14-1-2-10::G1	43144400	43144400	8.95246	Indica
185	IRRI	IRIS 313-8392	IR 2003-P7-7-4-2::IRGC 32671-1-1	IRGC 32671	IR 2003-P7-7-4-2		PHILIPPINES	Philippines	IRGC 125970	IR 2003-P7-7-4-2::IRGC 32671-1	49417262	44017769	9.13369	Indica
451	IRRI	IRIS 313-10396	IR 80340-23-B-12-6-B::IRGC 117309-1-1	IRGC 117309	IR 80340-23-B-12-6-B		PHILIPPINES	Philippines	IRGC 125987	IR 80340-23-B-12-6-B::IRGC 117309-1	44825276	44825276	9.30124	Indica
449	IRRI	IRIS 313-10385	IR 75870-5-8-5-B-1::IRGC 117297-1-1	IRGC 117297	IR 75870-5-8-5-B-1		PHILIPPINES	Philippines	IRGC 126062	IR 75870-5-8-5-B-1::IRGC 117297-1	45946870	45946870	9.53398	Indica
552	IRRI	IRIS 313-10357	IR 52718-B-B-6-B-B-1-1::IRGC 117334-1-1	IRGC 117334	IR 52718-B-B-6-B-B-1-1		PHILIPPINES	Philippines	IRGC 126024	IR 52718-B-B-6-B-B-1-1::IRGC 117334-1	50500588	46272832	9.60161	Indica
480	IRRI	IRIS 313-10355	IR 31142-14-1-1-3-1-1-2::IRGC 117378-1-1	IRGC 117378	IR 31142-14-1-1-3-1-1-2		PHILIPPINES	Philippines	IRGC 126023	IR 31142-14-1-1-3-1-1-2::IRGC 117378-1	46305960	46305960	9.60849	Indica
460	IRRI	IRIS 313-8567	SINERBESA::IRGC 38711-1-1	IRGC 38711	SINERBESA		PHILIPPINES	Philippines			46569132	46569132	9.66309	Indica
429	IRRI	IRIS 313-10238	PSBRC 88::IRGC 99717-1-1	IRGC 99717	PSBRC88		PHILIPPINES	Philippines	IRGC 125876	PSBRC 88::IRGC 99717-1	47765752	47765752	9.91139	Indica
906	IRRI	IRIS 313-11441	NALA::IRGC 51247-1	IRGC 51247	NALA		PHILIPPINES	Philippines	IRGC 128399	NALA::IRGC 51247-1	47941664	47941664	9.9479	Indica
1005	IRRI	IRIS 313-11517	IR 4432-28-5::IRGC 55952-1	IRGC 55952	IR 4432-28-5		PHILIPPINES	Philippines	IRGC 127438	IR 4432-28-5::IRGC 55952-1	54030632	49908763	10.3561	Indica
446	IRRI	IRIS 313-10361	IR 63295-AC 209-7::IRGC 117365-1-1	IRGC 117365	IR 63295-AC 209-7		PHILIPPINES	Philippines	IRGC 127053	IR 63295-AC 209-7::IRGC 117365-1	52310164	52310164	10.8544	Indica
928	IRRI	IRIS 313-11465	DINORADO::IRGC 52893-1	IRGC 52893	DINORADO		PHILIPPINES	Philippines	IRGC 128280	DINORADO::IRGC 52893-1	54472252	54472252	11.303	Indica
979	IRRI	IRIS 313-11532	MARIA GAKIT::IRGC 57070-1	IRGC 57070	MARIA GAKIT		PHILIPPINES	Philippines		MARIA GAKIT::IRGC 57070-1	56256208	56256208	11.6732	Indica
325	IRRI	IRIS 313-9505	KORASISI::IRGC 5285-1-1	IRGC 5285	KORASISI		PHILIPPINES	Philippines	IRGC 125809	KORASISI::IRGC 5285-1	56536864	56536864	11.7314	Indica
412	IRRI	IRIS 313-10167	IR 13429-109-2-2-1::IRGC 63491-1-1	IRGC 63491	IR 56		PHILIPPINES	Philippines	IRGC 125773	IR 13429-109-2-2-1::IRGC 63491-1	56645090	56645090	11.7539	Indica
931	IRRI	IRIS 313-11471	CULALANSI::IRGC 53109-1	IRGC 53109	CULALANSI		PHILIPPINES	Philippines		CULALANSI::IRGC 53109-1	56807758	56807758	11.7876	Indica
447	IRRI	IRIS 313-10366	IR 65483-111-5-9-2-11::IRGC 117286-1-1	IRGC 117286	IR 65483-111-5-9-2-11		PHILIPPINES	Philippines	IRGC 125976	IR 65483-111-5-9-2-11::IRGC 117286-1	57709410	57709410	11.9747	Indica
482	IRRI	IRIS 313-10371	IR 67518-B-11-1-B::IRGC 117380-1-1	IRGC 117380	IR 67518-B-11-1-B		PHILIPPINES	Philippines	IRGC 126026	IR 67518-B-11-1-B::IRGC 117380-1	59877550	59877550	12.4246	Indica
968	IRRI	IRIS 313-11511	WAGASAN (RED)::IRGC 55404-1	IRGC 55404	WAGASAN(RED)		PHILIPPINES	Philippines	IRGC 127890	WAGASAN (RED)::IRGC 55404-1	60798282	60798282	12.6156	Indica
124	IRRI	IRIS 313-9044	IR 2071-586-5-6-3::IRGC 39291-1-1	IRGC 39291	IR 42		PHILIPPINES	Philippines	IRGC 125971	IR 2071-586-5-6-3::IRGC 39291-1	65696250	65696250	13.632	Indica
983	IRRI	IRIS 313-11537	J 6 IR 438 (WC 694)::IRGC 57599-1	IRGC 57599	J 6 IR438(WC694)		PHILIPPINES	Philippines	IRGC 127446	J 6 IR 438 (WC 694)::IRGC 57599-1	66879124	66879124	13.8774	Indica
426	IRRI	IRIS 313-10234	PSBRC 50::IRGC 99706-1-1	IRGC 99706	PSBRC50		PHILIPPINES	Philippines	IRGC 125873	PSBRC 50::IRGC 99706-1	67280966	67280966	13.9608	Indica
204	IRRI	IRIS 313-8616	IR 5494 (BPH 1)::IRGC 24484-1-1	IRGC 24484	IR 5494 (BPH 1)		PHILIPPINES	Philippines		IR 5494 (BPH 1)::IRGC 24484-1	67992270	67992270	14.1084	Indica
944	IRRI	IRIS 313-11485	RAMINAD (GERMAN)::IRGC 53058-1	IRGC 53058	RAMINAD(GERMAN)		PHILIPPINES	Philippines			68045776	68045776	14.1195	Indica
5	IRRI	IRIS 313-15900	IR 07F287::G1-1		IR 84196-12-32(SAMBHA MAHSURI + SUB1)		Philippines	Philippines	IRGC 126960	IR 07F287::G1	69632252	69632252	14.4487	Indica
896	IRRI	IRIS 313-11431	C 166-135::IRGC 50633-1	IRGC 50633	C 166-135		PHILIPPINES	Philippines	IRGC 127244	C 166-135::IRGC 50633-1	70323934	70323934	14.5922	Indica
450	IRRI	IRIS 313-10394	IR 80310-12-B-1-3-B::IRGC 117307-1-1	IRGC 117307	IR 80310-12-B-1-3-B		PHILIPPINES	Philippines	IRGC 125986	IR 80310-12-B-1-3-B::IRGC 117307-1	74996636	74996636	15.5618	Indica
428	IRRI	IRIS 313-10237	PSBRC 86::IRGC 99716-1-1	IRGC 99716	PSBRC86		PHILIPPINES	Philippines			80373908	80373908	16.6776	Indica
553	IRRI	IRIS 313-10392	IR 77390-1-6-4-19-1-B::IRGC 117303-1-1	IRGC 117303	IR 77390-1-6-4-19-1-B		PHILIPPINES	Philippines	IRGC 127075	IR 77390-1-6-4-19-1-B::IRGC 117303-1	81647726	81647726	16.9419	Indica
889	IRRI	IRIS 313-8172	FIDJI::GERVEX 1636-C1-G1		FIDJI		Philippines	Philippines	IRGC 122048	FIDJI::GERVEX 1636-C1	84970294	84970294	17.6313	Indica
998	IRRI	IRIS 313-11516	IR 3839-1::IRGC 55946-1	IRGC 55946	IR 3839-1		PHILIPPINES	Philippines	IRGC 127437	IR 3839-1::IRGC 55946-1	108641232	100147711	20.7807	Indica
246	IRRI	IRIS 313-8948	BUCAYAB::IRGC 44357-1-1	IRGC 44357	BUCAYAB		PHILIPPINES	Philippines	IRGC 126974	BUCAYAB::IRGC 44357-1	147165890	116439211	24.1611	Indica
427	IRRI	IRIS 313-10235	PSBRC 68::IRGC 99711-1-1	IRGC 99711	PSBRC68		PHILIPPINES	Philippines	IRGC 125874	PSBRC 68::IRGC 99711-1	122836416	122836416	25.4886	Indica
1097	IRRI	IRIS 313-11673	BURI BURING::IRGC 64174-1	IRGC 64174	BURI-BURING		PHILIPPINES	Philippines	IRGC 128248	BURI BURING::IRGC 64174-1	165847670	158460314	32.8805	Indica
1492	IRRI	IRIS 313-12081	1146::IRGC 83068-1	IRGC 83068			PHILIPPINES	Philippines	IRGC 128208	1146::IRGC 83068-1				Indica
1446	IRRI	IRIS 313-12067	531::IRGC 82643-1	IRGC 82643			PHILIPPINES	Philippines	IRGC 127100	531::IRGC 82643-1				Indica
2371	IRRI	IRIS 313-11330	ALAMINOS::IRGC 44268-1	IRGC 44268	ALAMINOS		PHILIPPINES	Philippines		ALAMINOS::IRGC 44268-2				Indica
2418	IRRI	IRIS 313-11377	AMARILLO::IRGC 47120-1	IRGC 47120	AMARILLO		PHILIPPINES	Philippines	IRGC 127119	AMARILLO::IRGC 47120-1				Indica
2372	IRRI	IRIS 313-11331	AMPIPIT::IRGC 44272-1	IRGC 44272	AMPIPIT		PHILIPPINES	Philippines		AMPIPIT::IRGC 44272-2				Indica
2071	IRRI	IRIS 313-10990	BALIBUD::IRGC 26871-1	IRGC 26871	BALIBUD		PHILIPPINES	Philippines	IRGC 127206	BALIBUD::IRGC 26871-1				Indica
1609	IRRI	IRIS 313-10448	BINOLAYANGUN::IRGC 791-1	IRGC 791	BINOLAYANGUN		PHILIPPINES	Philippines	IRGC 127996	BINOLAYANGUN::IRGC 791-2				Indica
2462	IRRI	IRIS 313-11423	C 1016-1::IRGC 50368-1	IRGC 50368	C 1016-1		PHILIPPINES	Philippines	IRGC 127243	C 1016-1::IRGC 50368-1				Indica
1636	IRRI	IRIS 313-10514	CAMPENA::IRGC 5452-1	IRGC 5452	CAMPENA		PHILIPPINES	Philippines		CAMPENA::IRGC 5452-2				Indica
1193	IRRI	IRIS 313-11788	CANLUBANG::IRGC 69816-1	IRGC 69816	CANLUBANG		PHILIPPINES	Philippines	IRGC 127247	CANLUBANG::IRGC 69816-1				Indica
1606	IRRI	IRIS 313-10441	CASIBON::IRGC 589-1	IRGC 589	CASIBON		PHILIPPINES	Philippines		CASIBON::IRGC 589-2				Indica
2234	IRRI	IRIS 313-11196	DICULA::IRGC 36729-1	IRGC 36729	DICULA		PHILIPPINES	Philippines		DICULA::IRGC 36729-2				Indica
1252	IRRI	IRIS 313-11851	DUNA AL::IRGC 71842-1	IRGC 71842	DUNA-AL		PHILIPPINES	Philippines		DUNA AL::IRGC 71842-1				Indica
1448	IRRI	IRIS 313-11987	IR 10120-7-2-1-4::IRGC 78628-1	IRGC 78628	IR 10120-7-2-1-4		PHILIPPINES	Philippines	IRGC 127433	IR 10120-7-2-1-4::IRGC 78628-1				Indica
807	IRRI	IRIS 313-7684	IR 1561-228-3-3::IRGC 32627-C1-G1		IR 1561-228-3-3		Philippines	Philippines	IRGC 122088	IR 1561-228-3-3::IRGC 32627-C1				Indica
2168	IRRI	IRIS 313-11122	IR 1813-694-2::IRGC 32656-1	IRGC 32656	IR 1813-694-2		PHILIPPINES	Philippines	IRGC 128059	IR 1813-694-2::IRGC 32656-2				Indica
1305	IRRI	IRIS 313-11887	IR 19058-107-1::IRGC 72997-1	IRGC 72997	IR 19058-107-1		PHILIPPINES	Philippines	IRGC 127434	IR 19058-107-1::IRGC 72997-1				Indica
1373	IRRI	IRIS 313-11979	IR 19661-364-1-2-3::IRGC 78061-1	IRGC 78061	IR 19661-364-1-2-3		PHILIPPINES	Philippines	IRGC 127435	IR 19661-364-1-2-3::IRGC 78061-1				Indica
830	IRRI	IRIS 313-7685	IR 19746-28-2-2::IRGC 78072-C1-G1		IR 19746-28-2-2		Philippines	Philippines	IRGC 122089	IR 19746-28-2-2::IRGC 78072-C1				Indica
824	IRRI	IRIS 313-7689	IR 2307-247-2-2-3::IRGC 77982-C1-G1		IR 2307-247-2-2-3		Philippines	Philippines	IRGC 122092	IR 2307-247-2-2-3::IRGC 77982-C1				Indica
820	IRRI	IRIS 313-7690	IR 2344-P1 PB-9-3-2B::IRGC 39317-C1-G1	IRGC 39317	IR 2344-P1 PB-9-3-2B		PHILIPPINES	Philippines	IRGC 122093	IR 2344-P1 PB-9-3-2B::IRGC 39317-C1				Indica
812	IRRI	IRIS 313-7691	IR 28::IRGC 30411-C1-G1		IR 28		Philippines	Philippines	IRGC 122094	IR 28::IRGC 30411-C1				Indica
2293	IRRI	IRIS 313-11251	IR 4500-5-1-1::IRGC 40552-1	IRGC 40552	IR 4500-5-1-1		PHILIPPINES	Philippines		IR 4500-5-1-1::IRGC 40552-2				Indica
2291	IRRI	IRIS 313-11249	IR 4535-PP 23-6-8-1::IRGC 40402-1	IRGC 40402	IR 4535-PP 23-6-8-1		PHILIPPINES	Philippines		IR 4535-PP 23-6-8-1::IRGC 40402-2				Indica
1294	IRRI	IRIS 313-11886	IR 4683-54-2::IRGC 72992-1	IRGC 72992	IR 4683-54-2		PHILIPPINES	Philippines	IRGC 127439	IR 4683-54-2::IRGC 72992-1				Indica
826	IRRI	IRIS 313-7696	IR 55411-50::IRTP 16682-C1-G1		IR 55411-50		Philippines	Philippines	IRGC 124394	IR 55411-50::IRTP 16682-C1				Indica
1372	IRRI	IRIS 313-11978	IR 5657-33-2::IRGC 77992-1	IRGC 77992	IR 5657-33-2		PHILIPPINES	Philippines	IRGC 127440	IR 5657-33-2::IRGC 77992-1				Indica
818	IRRI	IRIS 313-7698	IR 57920-AC 25-2-B::C1-G1		IR 57920-AC-25-2-B		Philippines	Philippines	IRGC 122098	IR 57920-AC 25-2-B::C1				Indica
81	IRRI	IRIS 313-8232	IR 62266-42-6-2::IRGC 117397-1-1	IRGC 117397	IR 62266-42-6-2		PHILIPPINES	Philippines	IRGC 117597	IR 62266-42-6-2				Indica
2292	IRRI	IRIS 313-11250	IR 9560-2-6-3::IRGC 40451-1	IRGC 40451	IR 9560-2-6-3		PHILIPPINES	Philippines	IRGC 127441	IR 9560-2-6-3::IRGC 40451-1				Indica
2425	IRRI	IRIS 313-11385	IR 9747 SEL::IRGC 47695-1	IRGC 47695	IR 9747 SEL		PHILIPPINES	Philippines	IRGC 127442	IR 9747 SEL::IRGC 47695-1				Indica
1489	IRRI	IRIS 313-12080	KA GIL::IRGC 83029-1	IRGC 83029	KA GIL		PHILIPPINES	Philippines	IRGC 127475	KA GIL::IRGC 83029-1				Indica
2140	IRRI	IRIS 313-11097	KALAGNON::IRGC 30335-1	IRGC 30335	KALAGNON		PHILIPPINES	Philippines	IRGC 127478	KALAGNON::IRGC 30335-1				Indica
1327	IRRI	IRIS 313-11934	KANATO::IRGC 75306-1	IRGC 75306	KANATO		PHILIPPINES	Philippines	IRGC 128071	KANATO::IRGC 75306-2				Indica
2275	IRRI	IRIS 313-11234	LIGUNGTUNG::IRGC 38786-1	IRGC 38786	LIGUNGTUNG		PHILIPPINES	Philippines	IRGC 127563	LIGUNGTUNG::IRGC 38786-1				Indica
2421	IRRI	IRIS 313-11381	LINANGAN::IRGC 47255-1	IRGC 47255	LINANGAN		PHILIPPINES	Philippines		LINANGAN::IRGC 47255-2				Indica
2378	IRRI	IRIS 313-11338	LOBANG (WHITE)::IRGC 44548-1	IRGC 44548	LOBANG(WHITE)		PHILIPPINES	Philippines	IRGC 128097	LOBANG (WHITE)::IRGC 44548-2				Indica
469	IRRI	IRIS 313-9243	MACAN BINUNDOK::IRGC 8245-1-1	IRGC 8245	MACAN BINUNDOK		PHILIPPINES	Philippines	IRGC 126239	MACAN BINUNDOK::IRGC 8245-1				Indica
1634	IRRI	IRIS 313-10511	MACAN SAPAC::IRGC 5212-1	IRGC 5212	MACAN SAPAC		PHILIPPINES	Philippines	IRGC 128101	MACAN SAPAC::IRGC 5212-2				Indica
1633	IRRI	IRIS 313-10510	MAGSIING::IRGC 5211-1	IRGC 5211	MAGSIING		PHILIPPINES	Philippines	IRGC 127589	MAGSIING::IRGC 5211-1				Indica
1445	IRRI	IRIS 313-12066	MARAMAY::IRGC 82628-1	IRGC 82628	MARAMAY		PHILIPPINES	Philippines	IRGC 127609	MARAMAY::IRGC 82628-1				Indica
2379	IRRI	IRIS 313-11339	MILAGROSA::IRGC 44634-1	IRGC 44634	MILAGROSA		PHILIPPINES	Philippines	IRGC 128109	MILAGROSA::IRGC 44634-2				Indica
2381	IRRI	IRIS 313-11341	MINDANAO::IRGC 44642-1	IRGC 44642	MINDANAO		PHILIPPINES	Philippines	IRGC 128110	MINDANAO::IRGC 44642-2				Indica
2276	IRRI	IRIS 313-11235	PINILING DANIEL::IRGC 38828-1	IRGC 38828	PINILING DANIEL		PHILIPPINES	Philippines	IRGC 128137	PINILING DANIEL::IRGC 38828-2				Indica
1575	IRRI	IRIS 313-12319	PSBRC 18::IRGC 99639-1	IRGC 99639	PSBRC18		PHILIPPINES	Philippines	IRGC 127743	PSBRC 18::IRGC 99639-1				Indica
2383	IRRI	IRIS 313-11343	PURTOK (MALAGKIT)::IRGC 44707-1	IRGC 44707	PURTOK(MALAGKIT)		PHILIPPINES	Philippines		PURTOK (MALAGKIT)::IRGC 44707-2				Indica
829	IRRI	IRIS 313-7769	SALUMPIKIT::IRTP 4777-C1-G1		SALUMPIKIT		Philippines	Philippines	IRGC 122236	SALUMPIKIT::IRTP 4777-C1				Indica
2384	IRRI	IRIS 313-11344	SAMON::IRGC 44735-1	IRGC 44735	SAMON		PHILIPPINES	Philippines	IRGC 128157	SAMON::IRGC 44735-2				Indica
1639	IRRI	IRIS 313-10517	SIPOT::IRGC 5825-1	IRGC 5825	SIPOT		PHILIPPINES	Philippines	IRGC 127812	SIPOT::IRGC 5825-1				Indica
1963	IRRI	IRIS 313-10917	T Q QI HAYUQBABA::IRGC 23318-1	IRGC 23318	T.Q.QI. HAYUQBABA		PHILIPPINES	Philippines	IRGC 128489	T Q QI HAYUQBABA::IRGC 23318-1				Indica
1625	IRRI	IRIS 313-10433	TP MIL 53::IRGC 326-1	IRGC 326	TP MIL 53		PHILIPPINES	Philippines	IRGC 128193	TP MIL 53::IRGC 326-2				Indica
1382	IRRI	IRIS 313-11996	TUI (KIDAYAN)::IRGC 79058-1	IRGC 79058	TUI(KIDAYAN)		PHILIPPINES	Philippines	IRGC 127869	TUI (KIDAYAN)::IRGC 79058-1				Indica
2387	IRRI	IRIS 313-11346	WAGWAG PUTI::IRGC 44804-1	IRGC 44804	WAGWAG PUTI		PHILIPPINES	Philippines		WAGWAG PUTI::IRGC 44804-2				Indica
2388	IRRI	IRIS 313-11347	WAGWAG RAOIS::IRGC 44805-1	IRGC 44805	WAGWAG RAOIS		PHILIPPINES	Philippines	IRGC 127892	WAGWAG RAOIS::IRGC 44805-1				Indica
2386	IRRI	IRIS 313-11345	WAGWAG::IRGC 44802-1	IRGC 44802	WAGWAG		PHILIPPINES	Philippines	IRGC 127891	WAGWAG::IRGC 44802-1				Indica
1352	IRRI	IRIS 313-11959	KAGIOS PUTI::IRGC 76965-1	IRGC 76965	KAGIOS PUTI		PHILIPPINES	Philippines						Indica
2366	IRRI	IRIS 313-11325	BLM 70::IRGC 43989-1	IRGC 43989	BLM70		PHILIPPINES	Philippines						Indica
2373	IRRI	IRIS 313-11334	DINGRAS::IRGC 44402-1	IRGC 44402	DINGRAS		PHILIPPINES	Philippines						Indica
2375	IRRI	IRIS 313-11335	INANUPAN::IRGC 44461-1	IRGC 44461	INANUPAN		PHILIPPINES	Philippines						Indica
2382	IRRI	IRIS 313-11342	PODAO::IRGC 44701-1	IRGC 44701	PODAO		PHILIPPINES	Philippines						Indica
324	IRRI	IRIS 313-9503	BINUHANGIN::IRGC 67429-1-1	IRGC 67429	BINUHANGIN		PHILIPPINES	Philippines	IRGC 125683	BINUHANGIN::IRGC 67429-1	37810564	37810564	7.84569	Intermediate type
2420	IRRI	IRIS 313-11380	CA ONG (WHITE)::IRGC 47174-1	IRGC 47174	CA-ONG(WHITE)		PHILIPPINES	Philippines	IRGC 128253	CA ONG (WHITE)::IRGC 47174-1				Intermediate type
1622	IRRI	IRIS 313-10484	PILIT (7480) SELN (CI 12007)::IRGC 3758-1	IRGC 3758	PILIT (7480) SELN (CI 12007)		PHILIPPINES	Philippines	IRGC 127729	PILIT (7480) SELN (CI 12007)::IRGC 3758-1				Intermediate type
838	IRRI	IRIS 313-7797	UPL RI 7::IRTP 9897-C1-G1		UPL RI-7		Philippines	Philippines	IRGC 122272	UPL RI 7::IRTP 9897-C1				Intermediate type
658	IRRI	IRIS 313-9897	BIKYAT::IRGC 26276-1-1	IRGC 26276	BIKYAT		PHILIPPINES	Philippines	IRGC 125682	BIKYAT::IRGC 26276-1	44114018	44114018	9.15366	Japonica
846	IRRI	IRIS 313-8003	IR 47686-09-01-B-1::C1-G1		IR 47686-09-01-B-1		Philippines	Philippines	IRGC 122095	IR 47686-09-01-B-1::C1				Japonica
1965	IRRI	IRIS 313-10919	PINIDWA QAN QIPUGO PINGKITAN::IRGC 23359-1	IRGC 23359	PINIDWA QAN QIPUGO PINGKITAN		PHILIPPINES	Philippines	IRGC 127731	PINIDWA QAN QIPUGO PINGKITAN::IRGC 23359-1				Japonica
1966	IRRI	IRIS 313-10920	PINIDWA QAN QIPUGO QELEK::IRGC 23360-1	IRGC 23360	PINIDWA QAN QIPUGO QELEK		PHILIPPINES	Philippines	IRGC 127732	PINIDWA QAN QIPUGO QELEK::IRGC 23360-1				Japonica
1717	IRRI	IRIS 313-10649	RACION 1::IRGC 11340-1	IRGC 11340	RACION 1		PHILIPPINES	Philippines	IRGC 127758	RACION 1::IRGC 11340-1				Japonica
1964	IRRI	IRIS 313-10918	T Q QI QINYUHAYUHA::IRGC 23342-1	IRGC 23342	T.Q.QI. QINYUHAYUHA		PHILIPPINES	Philippines						Japonica
2115	IRRI	IRIS 313-10994	PANGETAN::IRGC 26942-1	IRGC 26942	PANGETAN		PHILIPPINES	Philippines						Japonica
92	IRRI	IRIS 313-10359	IR 53650-2B-10-1-2-1::IRGC 117379-1-1	IRGC 117379	IR 53650-2B-10-1-2-1		PHILIPPINES	Philippines	IRGC 125973	IR 53650-2B-10-1-2-1::IRGC 117379-1	40587412	40587412	8.42189	Temperate japonica
98	IRRI	IRIS 313-8594	MINATANDA::IRGC 74613-1-1	IRGC 74613	MINATANDA		PHILIPPINES	Philippines			42617892	42617892	8.84321	Temperate japonica
613	IRRI	IRIS 313-10379	IR 73688-57-2::IRGC 117383-1-1	IRGC 117383	IR 73688-57-2		PHILIPPINES	Philippines	IRGC 125980	IR 73688-57-2::IRGC 117383-1	46174518	46174518	9.58121	Temperate japonica
140	IRRI	IRIS 313-9616	INITLOG DALAG::IRGC 67436-1-1	IRGC 67436	INITLOG DALAG		PHILIPPINES	Philippines	IRGC 127051	INITLOG DALAG::IRGC 67436-1	49370846	49370846	10.2445	Temperate japonica
614	IRRI	IRIS 313-10380	IR 73690-7-2-1-1-3-2-2-1::IRGC 117384-1-1	IRGC 117384	IR 73690-7-2-1-1-3-2-2-1		PHILIPPINES	Philippines	IRGC 125981	IR 73690-7-2-1-1-3-2-2-1::IRGC 117384-1	65973936	65973936	13.6896	Temperate japonica
929	IRRI	IRIS 313-11467	MACAPAGAL::IRGC 52927-1	IRGC 52927	MACAPAGAL		PHILIPPINES	Philippines	IRGC 128372	MACAPAGAL::IRGC 52927-1	84739794	84739794	17.5835	Temperate japonica
142	IRRI	IRIS 313-8356	BLICCA::IRGC 47151-1-1	IRGC 47151	BLICCA		PHILIPPINES	Philippines	IRGC 126188	BLICCA::IRGC 47151-1	91810220	91810220	19.0506	Temperate japonica
808	IRRI	IRIS 313-7688	IR 22::IRGC 11356-C1-G1		IR 22		Philippines	Philippines	IRGC 122091	IR 22::IRGC 11356-C1				Temperate japonica
2376	IRRI	IRIS 313-11336	IREQUIN::IRGC 44476-1	IRGC 44476	IREQUIN		PHILIPPINES	Philippines	IRGC 128519	IREQUIN::IRGC 44476-2				Temperate japonica
1605	IRRI	IRIS 313-10440	NAGKAYAT::IRGC 584-1	IRGC 584	NAGKAYAT		PHILIPPINES	Philippines	IRGC 127642	NAGKAYAT::IRGC 584-1				Temperate japonica
647	IRRI	IRIS 313-9423	AGUYOD::IRGC 67423-1-1	IRGC 67423	AGUYOD		PHILIPPINES	Philippines	IRGC 125635	AGUYOD::IRGC 67423-1	25302646	25302646	5.2503	Tropical japonica
105	IRRI	IRIS 313-9928	DEO KITAN::IRGC 47197-1-1	IRGC 47197	DEO-KITAN		PHILIPPINES	Philippines	IRGC 126057	DEO KITAN::IRGC 47197-1	45993128	45993128	9.54357	Tropical japonica
700	IRRI	IRIS 313-9929	GOBYERNO::IRGC 47216-1-1	IRGC 47216	GOBYERNO		PHILIPPINES	Philippines	IRGC 127048	GOBYERNO::IRGC 47216-1	47606624	47606624	9.87837	Tropical japonica
618	IRRI	IRIS 313-10373	IR 68333-R-R-B-19::IRGC 117381-1-1	IRGC 117381	IR 68333-R-R-B-19		PHILIPPINES	Philippines	IRGC 126027	IR 68333-R-R-B-19::IRGC 117381-1	48107296	48107296	9.98226	Tropical japonica
645	IRRI	IRIS 313-9389	KINANDANG BUSIKSIK::IRGC 74607-1-1	IRGC 74607	KINANDANG BUSIKSIK		PHILIPPINES	Philippines	IRGC 126982	KINANDANG BUSIKSIK::IRGC 74607-1	48272630	48272630	10.0166	Tropical japonica
702	IRRI	IRIS 313-8431	BOCAO::IRGC 50384-1-1	IRGC 50384	BOCAO		PHILIPPINES	Philippines	IRGC 127071	BOCAO::IRGC 50384-1	52304242	52304242	10.8531	Tropical japonica
984	IRRI	IRIS 313-11538	J 6 IR 520 (WC 693)::IRGC 57600-1	IRGC 57600	J 6 IR520(WC693)		PHILIPPINES	Philippines	IRGC 127447	J 6 IR 520 (WC 693)::IRGC 57600-1	55439406	55439406	11.5037	Tropical japonica
926	IRRI	IRIS 313-11463	KATSIYAM TABAO::IRGC 52855-1	IRGC 52855	KATSIYAM TABAO		PHILIPPINES	Philippines	IRGC 127499	KATSIYAM TABAO::IRGC 52855-1	61262560	56666124	11.7582	Tropical japonica
927	IRRI	IRIS 313-11464	CARAWI::IRGC 52887-1	IRGC 52887	CARAWI		PHILIPPINES	Philippines	IRGC 128254	CARAWI::IRGC 52887-1	61623630	61623630	12.7869	Tropical japonica
969	IRRI	IRIS 313-11512	OYAK PAKANG::IRGC 55422-1	IRGC 55422	OYAK PAKANG		PHILIPPINES	Philippines	IRGC 127693	OYAK PAKANG::IRGC 55422-1	67892732	62524686	12.9739	Tropical japonica
686	IRRI	IRIS 313-8572	ONOY::IRGC 55418-1-1	IRGC 55418	ONOY		PHILIPPINES	Philippines	IRGC 126037	ONOY::IRGC 55418-1	62854334	62854334	13.0423	Tropical japonica
932	IRRI	IRIS 313-11472	BANGBANG::IRGC 53131-1	IRGC 53131	BANGBANG		PHILIPPINES	Philippines			71577268	71577268	14.8523	Tropical japonica
1538	IRRI	IRIS 313-12271	BATIBATIKAN::IRGC 96098-1	IRGC 96098	BATIBATIKAN		PHILIPPINES	Philippines	IRGC 127215	BATIBATIKAN::IRGC 96098-1				Tropical japonica
1877	IRRI	IRIS 313-10827	BINARITOS::IRGC 19391-1	IRGC 19391	BINARITOS		PHILIPPINES	Philippines	IRGC 128242	BINARITOS::IRGC 19391-1				Tropical japonica
1304	IRRI	IRIS 313-11913	BUAGKOG::IRGC 74318-1	IRGC 74318	BUAGKOG		PHILIPPINES	Philippines	IRGC 128245	BUAGKOG::IRGC 74318-1				Tropical japonica
1714	IRRI	IRIS 313-10644	BUSIYETAN::IRGC 11205-1	IRGC 11205	BUSIYETAN		PHILIPPINES	Philippines	IRGC 128249	BUSIYETAN::IRGC 11205-1				Tropical japonica
2419	IRRI	IRIS 313-11379	CADIDIT (GLUT)::IRGC 47161-1	IRGC 47161	CADIDIT(GLUT.)		PHILIPPINES	Philippines	IRGC 127245	CADIDIT (GLUT)::IRGC 47161-1				Tropical japonica
115	IRRI	IRIS 313-8292	CARREON::IRGC 32575-1-1	IRGC 32575	CARREON		PHILIPPINES	Philippines	IRGC 117442	CARREON				Tropical japonica
1623	IRRI	IRIS 313-10485	CATIBOS::IRGC 3762-1	IRGC 3762	CATIBOS		PHILIPPINES	Philippines	IRGC 127248	CATIBOS::IRGC 3762-1				Tropical japonica
1321	IRRI	IRIS 313-11928	DAYRON MARANGRAS::IRGC 75209-1	IRGC 75209	DAYRON MARANGRAS		PHILIPPINES	Philippines	IRGC 127307	DAYRON MARANGRAS::IRGC 75209-1				Tropical japonica
854	IRRI	IRIS 313-7876	DINORADO::IRTP 12568-C1-G1		DINORADO		Philippines	Philippines		DINORADO::IRTP 12568-C1				Tropical japonica
1322	IRRI	IRIS 313-11929	GILINGAN MARANGRAS::IRGC 75213-1	IRGC 75213	GILINGAN MARANGRAS		PHILIPPINES	Philippines	IRGC 127385	GILINGAN MARANGRAS::IRGC 75213-1				Tropical japonica
2082	IRRI	IRIS 313-10991	GINATOS::IRGC 26876-1	IRGC 26876	GINATOS		PHILIPPINES	Philippines	IRGC 128298	GINATOS::IRGC 26876-1				Tropical japonica
1484	IRRI	IRIS 313-12144	GINAYANGGANG::IRGC 87131-1	IRGC 87131	GINAYANGGANG		PHILIPPINES	Philippines		GINAYANGGANG::IRGC 87131-1				Tropical japonica
1683	IRRI	IRIS 313-10577	IFUGAO RICE::IRGC 8052-1	IRGC 8052	IFUGAO RICE		PHILIPPINES	Philippines	IRGC 128318	IFUGAO RICE::IRGC 8052-1				Tropical japonica
1878	IRRI	IRIS 313-10828	IKOGAN::IRGC 19412-1	IRGC 19412	IKOGAN		PHILIPPINES	Philippines	IRGC 128319	IKOGAN::IRGC 19412-1				Tropical japonica
1879	IRRI	IRIS 313-10829	INAMBOG::IRGC 19415-1	IRGC 19415	INAMBOG		PHILIPPINES	Philippines	IRGC 128320	INAMBOG::IRGC 19415-1				Tropical japonica
1881	IRRI	IRIS 313-10830	INAPORAONAN::IRGC 19418-1	IRGC 19418	INAPORAONAN		PHILIPPINES	Philippines	IRGC 127429	INAPORAONAN::IRGC 19418-1				Tropical japonica
853	IRRI	IRIS 313-7699	IR 57924-24::IRTP 16675-C1-G1		IR 57924-24		Philippines	Philippines	IRGC 122099	IR 57924-24::IRTP 16675-C1				Tropical japonica
867	IRRI	IRIS 313-7902	IR 63380-16::C1-G1		IR 63380-16		Philippines	Philippines	IRGC 122101	IR 63380-16::C1				Tropical japonica
848	IRRI	IRIS 313-7907	IR 68704-145-1-1-B::C1-G1		IR 68704-145-1-1-B		Philippines	Philippines	IRGC 122108	IR 68704-145-1-1-B::C1				Tropical japonica
868	IRRI	IRIS 313-8010	IR 71524-44-1-1::C1-G1		IR 71524-44-1-1		Philippines	Philippines	IRGC 122109	IR 71524-44-1-1::C1				Tropical japonica
871	IRRI	IRIS 313-7909	IR 71525-19-1-1::C1-G1		IR 71525-19-1-1		Philippines	Philippines	IRGC 122110	IR 71525-19-1-1::C1				Tropical japonica
845	IRRI	IRIS 313-7911	IR 72967-12-2-3::C1-G1		IR 72967-12-2-3		Philippines	Philippines	IRGC 122111	IR 72967-12-2-3::C1				Tropical japonica
1380	IRRI	IRIS 313-11994	KALINDIG::IRGC 78968-1	IRGC 78968	KALINDIG		PHILIPPINES	Philippines		KALINDIG::IRGC 78968-1				Tropical japonica
1453	IRRI	IRIS 313-12073	KASIGNAYAN::IRGC 82788-1	IRGC 82788	KASIGNAYAN		PHILIPPINES	Philippines	IRGC 128336	KASIGNAYAN::IRGC 82788-1				Tropical japonica
2104	IRRI	IRIS 313-10993	LANNAB::IRGC 26936-1	IRGC 26936	LANNAB		PHILIPPINES	Philippines		LANNAB::IRGC 26936-2				Tropical japonica
2377	IRRI	IRIS 313-11337	LAWA AN::IRGC 44544-1	IRGC 44544	LAWA-AN		PHILIPPINES	Philippines		LAWA AN::IRGC 44544-2				Tropical japonica
1715	IRRI	IRIS 313-10645	LENKIBE-N::IRGC 11216-1	IRGC 11216	LENKIBE-N		PHILIPPINES	Philippines	IRGC 128359	LENKIBE-N::IRGC 11216-1				Tropical japonica
1539	IRRI	IRIS 313-12272	MALAGKIT (ITIM)::IRGC 96124-1	IRGC 96124	MALAGKIT (ITIM)		PHILIPPINES	Philippines	IRGC 127594	MALAGKIT (ITIM)::IRGC 96124-1				Tropical japonica
1882	IRRI	IRIS 313-10831	MALANDI 2::IRGC 19454-1	IRGC 19454	MALANDI 2		PHILIPPINES	Philippines		MALANDI 2::IRGC 19454-2				Tropical japonica
1883	IRRI	IRIS 313-10832	MALASAY::IRGC 19456-1	IRGC 19456	MALASAY		PHILIPPINES	Philippines	IRGC 128377	MALASAY::IRGC 19456-1				Tropical japonica
2380	IRRI	IRIS 313-11340	MINANOK::IRGC 44637-1	IRGC 44637	MINANOK		PHILIPPINES	Philippines		MINANOK::IRGC 44637-2				Tropical japonica
1624	IRRI	IRIS 313-10489	MOROPOTOL::IRGC 3909-1	IRGC 3909	MOROPOTOL		PHILIPPINES	Philippines	IRGC 127630	MOROPOTOL::IRGC 3909-1				Tropical japonica
1687	IRRI	IRIS 313-10581	P PEY SIQAT::IRGC 8129-1	IRGC 8129	P-PEY SIQAT		PHILIPPINES	Philippines	IRGC 127741	P PEY SIQAT::IRGC 8129-1				Tropical japonica
1413	IRRI	IRIS 313-12031	P T Q QINDONAAL::IRGC 80410-1	IRGC 80410	P.T.Q. QINDONAAL		PHILIPPINES	Philippines	IRGC 128437	P T Q QINDONAAL::IRGC 80410-1				Tropical japonica
1978	IRRI	IRIS 313-10931	PAKWALAN::IRGC 24156-1	IRGC 24156	PAKWALAN		PHILIPPINES	Philippines		PAKWALAN::IRGC 24156-1				Tropical japonica
[truncated: 471 more rows]

## Sheet: Table-1B_CAAS
Table 1 B. Information for the 534 rice accessions from the China National Crop Genebank and the CAAS working collections.
Entry_No	Source1	DNA_UNIQUE_ID	DNA_Designation	DNA_Accno_source	DNA_VARNAME_source	DNA_Othername_source	ORI_COUNTRY	Genetic_Stock_Accno	Genetic_stock_Designation(varname)	total seq count	passed qc seq count	depth	Variety Group (Tree)2
1	MC	B001			黑标	Heibiao	China	I1A12996					Temperate japonica
2	MC	B002			三穗锦	Sansuijin	China	I1A28066					Temperate japonica
3	MC	B003			早生白	Zaoshengbai 	China	I1A28115					Temperate japonica
4	MC	B004			秋光 藤系104号	Qiuguangtengxi 104	Japan	I1A04930					Temperate japonica
5	MC	B005			晚实	Wanshi	Japan	I1A41677					Temperate japonica
6	MC	B006			伊空	Yikong	Vietnam	I1A27501					Indica
7	MC	B007			田旱稻	Tianhandao	Vietnam	I1A27517					Indica
8	MC	B008			八香	Baxiang	Vietnam	I1A27586					Temperate japonica
9	MC	B009			越南早稻	Vietnam Zaodao	Vietnam	I1A41640					Indica
10	MC	B010			马来红	Malaihong	Malaysia	I1A46668					Indica
11	MC	B011			CO 22		India	I1A41692					Indica
12	MC	B012			2037(Rajahamsal)		India	I1A27755					Indica
13	MC	B013			斯里兰卡1号	Sri Lanka 1	Sri lanka	I1A28296					Indica
14	MC	B014			乌兹罗斯215	Wuziluosi 215	Soviet Union	I1A05065					japonica
15	MC	B015			卡哈姆	Kahamu	Romania	I1A46860					Indica
16	MC	B016			奥米尔特168	Aomierte 168	Hungary	I1A05091					Temperate japonica
17	MC	B017			阿尔季托	Aerjituo	Bulgaria	I1A05096					Temperate japonica
18	MC	B018			美国黄壳稻	American Huangkedao	United States	I1A55239					Tropical japonica
19	MC	B019			布雷达A-75	Buleida A-75	Mexico	I1A28381					Indica
20	MC	B020			几内亚稻	Jineiyadao	Guinea	WD-12858					Intermediate type
21	MC	B021			Seln 244A6-20		Australia	I1A27776					Indica
22	MC	B023			高丽秋	Gaoliqiu	North Korea	I1A41434					Temperate japonica
23	MC	B024			暹罗斯赤	Xianluosichi	Thailand	I1A41974					Indica
24	MC	B025			Djanda Mandja		Indonesia	I1A42916					Tropical japonica
25	MC	B026			Padi Ladang Ase Polo Komek		Indonesia	I1A42965					Indica
26	MC	B027			C 894-21		Phillipines	I1A42016					Indica
27	MC	B028			IR 10179-23-1-3		Phillipines	I1A42280					Indica
28	MC	B029			Dumai		India	I1A28981					Indica
29	MC	B030			Jaibattey		India	I1A43112					Indica
30	MC	B031			Ngatsin		India	I1A46617					Indica
31	MC	B032			Rohini		India	I1A42472					Indica
32	MC	B033			BW 293-2		Sri lanka	I1A42503					Indica
33	MC	B034			阿尔巴尼亚种	Albania Rice	Albania	I1A46282					Temperate japonica
34	MC	B035			美国稻	American Rice	United States	I1A28378					Indica
35	MC	B036			Jijucas Claro		Brazil	I1A42751					Temperate japonica
36	MC	B037			Nanoay P.A		Argentina	I1A42759					japonica
37	MC	B038			Nabated A Smar		Egypt	I1A41795					Temperate japonica
38	MC	B039			IRAT 10		Ivory Coast	I1A48886					Intermediate type
39	MC	B040			K 24		Uganda	I1A41816					Indica
40	MC	B043			YR 83-23-11		Australia	I1A42809					Tropical japonica
41	MC	B044			三田 糯	Santiannuo	Japan	I1A57313					Indica
42	MC	B045			宫城香	Gongchengxiang	Japan	I1A54970					Temperate japonica
43	MC	B046			秋田小町	Qiutianxiaoting	Japan	I1A50737					Temperate japonica
44	MC	B047			珍富 8	Zhenfu 8	Japan	I1A55148					Intermediate type
45	MC	B048			CISOKAN		Indonesia	I1A54812					Indica
46	MC	B049			杂草稻13	Zacaodao 13	Nepal	I1A55059					Aus
47	MC	B051			GZ 1368-5-4		Egypt	I1A54288					Indica
48	MC	B052			J34		Madagascar	I1A54035					Indica
49	MC	B053			80A97YR303-304-1-3		Australia	I1A55181					Tropical japonica
50	MC	B054			80050YR72136-43		Australia	I1A55182					Tropical japonica
51	MC	B055			YR196		Australia	I1A57442					japonica
52	MC	B056			铁秆乌	Tieganwu	China	10-00463					Temperate japonica
53	MC	B057			秀水115	Xiushui 115	China	ZD-01559					Temperate japonica
54	MC	B058			二九南1号	Erjiunan 1	China	ZD-00474					Indica
55	MC	B059			南京11号	Nanjing 11	China	ZD-00560					Indica
56	MC	B060			矮脚南特	Aijiaonante	China	15-02070					Indica
57	MC	B061			广陆矮4号	Guangluai 4	China	I1A49051					Indica
58	MC	B062			南特号	Nantehao	China	I1A43957					Indica
59	MC	B063			桂朝2号	Guizhao 2	China	I1A49054					Indica
60	MC	B064			湘早籼7号	Xiangzaoxian 7	China	ZD-02715					Indica
61	MC	B065			黄丝桂占	Huangsiguizhan	China	ZD-02431					Indica
62	MC	B066			光壳香糯	Guangkexiangnuo	China	16-09350					Temperate japonica
63	MC	B067			抚宁紫皮粳子	Funingzipigengzi	China	02-00058					Indica
64	MC	B068			高阳淀稻大红芒	Gaoyangdiandao dahongmang	China	02-00210					Temperate japonica
65	MC	B069			丹东陆稻	Dandongludao	China	05-00052					Temperate japonica
66	MC	B070			老光头83	Laoguangtou 83	China	07-00010					Temperate japonica
67	MC	B071			木樨球	Muxiqiu	China	I1A38083					Temperate japonica
68	MC	B072			秋前白	Qiuqianbai	China	11-00389					Indica
69	MC	B073			金溪白	Jinxibai2	China	12-00589					Indica
70	MC	B074			台山糯	Taishannuo	China	I1A04613					Indica
71	MC	B075			金包银	Jinbaoyin	China	I1A04260					Indica
72	MC	B076			闽北晚籼	Minbeiwanxian	China	I1A19605					Indica
73	MC	B077			一支香	Yizhixiang	China	I1A04432					Temperate japonica
74	MC	B079			饿死牛	Esiniu	China	15-01740					Indica
75	MC	B081			黑督 4	Heidu 4	China	I1A44713					Indica
76	MC	B082			七月籼	Qiyuexian	China	16-06887					Indica
77	MC	B083			洞庭晚籼	Dongtingwanxian	China	17-00435					Indica
78	MC	B084			霸王鞭1	Bawangbian 1	China	17-01470					Intermediate type
79	MC	B085			须谷糯	Xugunuo	China	18-01903					Indica
80	MC	B086			木瓜糯	Muguanuo	China	I1A48457					Intermediate type
81	MC	B087			中农 4号	Zhongnong 4	China	I1A35718					Indica
82	MC	B088			三**七十箩	San**Qishiluo	China	21-00529					Indica
83	MC	B089			齐头白谷	Qitoubaigu3	China	21-00694					Indica
84	MC	B090			紫米	Zimi	China	21-01106					Indica
85	MC	B091			小红谷	Xiaohonggu	China	I1A58829					Indica
86	MC	B092			公居73	Gongju 73	China	21-01899					Indica
87	MC	B093			齐头谷	Qitougu	China	21-02171					Indica
88	MC	B094			紫糯	Zinuo	China	21-02224					Indica
89	MC	B095			魔王谷内杂	Mowangguneiza	China	21-02769					Indica
90	MC	B096			金枝糯	Jinzhinuo4	China	21-03433					Indica
91	MC	B097			鸡血糯	Jiienuo	China	21-03781					Indica
92	MC	B100			红壳折糯	Hongkezhenuo	China	22-01843					Temperate japonica
93	MC	B101			阳壳糯	Yangkenuo	China	22-04053					japonica
94	MC	B102			麻谷子	Maguzi	China	I1A06732					Temperate japonica
95	MC	B103			老红稻	Laohongdao	China	24-00215					Temperate japonica
96	MC	B104			加巴拉	Jiabala	India	26-00008					Indica
97	MC	B105			包选21号	Baoxuan 21	China	ZD-01195					Indica
98	MC	B106			文香糯	Wenxiangnuo	China	21-00272					Indica
99	MC	B107			大弯糯	Dawannuo	China	21-01082					Indica
100	MC	B108			香谷	Xianggu	China	I1A21188					Indica
101	MC	B109			冷水谷2	Lengshuigu 2	China	21-01970					Temperate japonica
102	MC	B110			黄皮糯	Huangpinuo	China	21-02619					Temperate japonica
103	MC	B111			紫芒飞蛾	Zimangfeie	China	22-02423					Temperate japonica
104	MC	B112			柳沙1号	Liusha 1	China	I1A16254					Indica
105	MC	B113			郴晚3号	Chenwan 3	China	ZD-00358					Indica
106	MC	B114			成都矮3号	Chengduai 3	China	ZD-00743					Indica
107	MC	B115			矮麻抗	Aimakang	China	ZD-00747					Indica
108	MC	B116			蜀丰101	Shufeng 101	China	ZD-00760					Indica
109	MC	B117			立新粳	Lixingeng	China	I1A26043					Temperate japonica
110	MC	B118			二钢矮	Ergangai	China	I1A26204					Indica
111	MC	B119			广陆矮15-1	Guangluai 15-	China	I1A41169					Indica
112	MC	B120			红晚1号	Hongwan 1	China	ZD-01328					Indica
113	MC	B121			泸科3号	Luke 3	China	ZD-02017					Indica
114	MC	B122			辽粳287	Liaogeng 287	China	I1A39194					Temperate japonica
115	MC	B123			早熟香黑米	Zaoshuxiangheimi	China	I1A53782					Indica
116	MC	B124			粳87-304	Geng 87-304	China	ZD-02685					Intermediate type
117	MC	B125			湘晚籼3号	Xiangwanxian 3	China	ZD-02694					Indica
118	MC	B126			早籼240	Zaoxian 240	China	ZD-03104					Indica
119	MC	B127			当育5号	Dangyu 5	China	I1A56800					Indica
120	MC	B128			四倍体朝6	Sibeitizhao 6	China	ZD-03867					Indica
121	MC	B129			红矮糯	Hongainuo	China	16-05252					Indica
122	MC	B130			万利籼	Wanlixian	China	I1A02104					Indica
123	MC	B131			矮仔占	Aizizhan	China	I1A27272					Indica
124	MC	B132			小白米	Xiaobaimi	China	22-04637					Indica
125	MC	B133			盐水赤	Yanshuichi	China	I1A19911					Indica
126	MC	B134			西什15	Xishi 15	China	15-04286					Tropical japonica
127	MC	B135			红粳旱谷	Honggenghangu3	China	16-02459					Indica
128	MC	B136			鱼眼糯	Yuyannuo	China	21-02235					Temperate japonica
129	MC	B137			80B		Phillipines	A0434					Indica
130	MC	B138			古154	Gu 154	China	I1A47904					Indica
131	MC	B139			IR 661-1		China	R0032					Indica
132	MC	B140			培C122	Pei C122	China	R0215					Indica
133	MC	B141			粳7623	Geng 7623	China	R0333					Intermediate type
134	MC	B142			宁恢21	Ninghui 21	China	R0337					Intermediate type
135	MC	B143			76--1		China	R0430					japonica
136	MC	B144			湖恢628	Huhui 628	China	R0447					japonica
137	MC	B145			特青选恢	Teqingxuanhui	China	R0468					Indica
138	MC	B146			JWR 221		China	R0604					Indica
139	MC	B147			白壳旱禾	Baikehanhe	China	22-03232					Indica
140	MC	B148			冷水糯	Lengshuinuo	China	21-01989					Temperate japonica
141	MC	B149			毫香	Haoxiang	China	21-02851					Indica
142	MC	B150			L 301B		China	A0096					Indica
143	MC	B151			金南特43B	Jinnante 43B	China	A0120					Indica
144	MC	B152			早熟农虎6	Zaoshunonghu 6	China	A0132					Intermediate type
145	MC	B153			青四矮16B	Qingsiai 16B	China	A0172					Indica
146	MC	B154			黎明B	Liming B	China	A0386					Temperate japonica
147	MC	B155			包协-7B	Baoxie -7B	China	A0464					Indica
148	MC	B156			G珍汕97B	G Zhenshan 97B	China	A0596					Indica
149	MC	B157			88B		China	A0598					Indica
150	MC	B158			台中65号/台中HR539	Taizhong 65/taizhongHR539	China	30-00206					Intermediate type
151	MC	B159			台中在来1号/台中65	Taizhongzailai 1/taizhong65	China	30-00210					Indica
152	MC	B160			水原300粒	Shuiyuan 300Li	China	02-00294					Temperate japonica
153	MC	B161			叶里藏花	Yelicanghua	China	02-00295					Temperate japonica
154	MC	B162			百歌稻	Baigedao	China	09-00724					Temperate japonica
155	MC	B163			六十早	Liushizao	China	11-00322					Indica
156	MC	B164			清可	Qingke	China	21-01257					Aus
157	MC	B165			毫荒腊	Haohuangla	China	21-02852					Indica
158	MC	B166			江花稻	Jianghuadao	North Korea	WD-10107					Temperate japonica
159	MC	B167			清津早生	Qingjinzaosheng	North Korea	WD-10171					Temperate japonica
160	MC	B168			竹原	Zhuyuan	Japan	WD-10761					Temperate japonica
161	MC	B169			矮陆羽	Ailuyu	Japan	WD-11297					Temperate japonica
162	MC	B170			红色 90	Hongse 90	Russia	WD-12332					Temperate japonica
163	MC	B171			临果	Linguo	Italy	WD-12575					Temperate japonica
164	MC	B173			Tjantajan		Indonesia	WD-14340					Intermediate type
165	MC	B176			BRC 25-146-2-1		Bangladesh	I1A46270					Indica
166	MC	B179			克罗多B	Keluoduo B	France	I1A41768					Temperate japonica
167	MC	B180			P1790-5-1M-4-5M-1B-3M-B		Columbia	I1A48871					Indica
168	MC	B181			71011		Australia	I1A46313					Indica
169	MC	B182			赤毛	Chimao	Japan	I1A28954					Temperate japonica
170	MC	B183			清 糯 キョハタモチ	Qingnuo Kyohatamochi	Japan	I1A55049					Temperate japonica
171	MC	B184			CHANH 148		Vietnam	I1A54587					Indica
172	MC	B185			SLK 2-18-2		Laos	I1A57256					Indica
173	MC	B187			RP 1570-44-1		India	I1A54194					Indica
174	MC	B188			IRAT 36		Ivory Coast	I1A53944					Tropical japonica
175	MC	B189			IRAT 669		Ivory Coast	I1A57199					Tropical japonica
176	MC	B190			ITA 221		Nigeria	I1A54011					Tropical japonica
177	MC	B191			80A60YR71009-1-5		Australia	I1A55177					Tropical japonica
178	MC	B192			R42		Phillipines	I1A54724					Intermediate type
179	MC	B193			C.MEDIO 7		Cuba	I1A54382					Indica
180	MC	B194			ECIA 179-S13		Cuba	I1A54430					Indica
181	MC	B195			PMS 10B		India	WD-18937					Indica
182	MC	B196			台东陆稻	Taidongludao	China	I1A44299					japonica
183	MC	B197			台中籼选2	Taizhongxianxuan 2	China						Indica
184	MC	B198			解放籼	Jiefangxian	China	12-00644					Indica
185	MC	B199			红米三担	Hongmisandan	China	12-02850					Temperate japonica
186	MC	B200			金优1号	Jinyou 1	China	ZD-02605					Indica
187	MC	B201			成农水晶	Chengnongshuijing	China	ZD-03386					Indica
188	MC	B202			包协123B	Baoxie 123B	China	A0430					Indica
189	MC	B203			秕五升	Biwusheng	China	21-04506					Indica
190	MC	B204			隆化毛葫	Longhuamaohu	China	02-00133					Temperate japonica
191	MC	B205			寸三粒	Cunsanli	China	I1A08731					Temperate japonica
192	MC	B207			矮禾迟	Aihechi	China	12-02280					Indica
193	MC	B208			陆财号	Lucaihao	China	I1A46087					Indica
194	MC	B210			南雄早油占	Nanxiongzaoyouzhan	China	15-03057					Indica
195	MC	B212			赤壳糯	Chikenuo	China	I1A04672					Temperate japonica
196	MC	B213			柳叶粘	Liuyenian	China	17-00524					Indica
197	MC	B214			宣恩长坛青粘	Xuanenchangtanqingzhan	China	17-00966					Indica
198	MC	B215			红旗5号	Hongqi 5	China	I1A41295					Temperate japonica
199	MC	B216			旱麻稻	Hanmadao4	China	19-00205					Indica
200	MC	B217			红谷	Honggu	China	I1A24643					Indica
201	MC	B218			五子堆	Wuzidui	China	21-01577					Temperate japonica
202	MC	B219			毫莱	Haolai	China	21-02824					Indica
203	MC	B221			饭毫皮	Fanhaopi	China	21-03879					Aus
204	MC	B222			背子糯	Beizinuo	China	I1A53128					Indica
205	MC	B223			寸谷糯	Cungunuo	China	I1A47112					Temperate japonica
206	MC	B224			油粘	Younian	China	I1A11073					Indica
207	MC	B225			贯推白禾1	Guantuibaihe 1	China	22-03815					Temperate japonica
208	MC	B226			黑芒稻	Heimangdao	China	28-00005					Temperate japonica
209	MC	B227			闷加高1	Menjiagao 1	China	31-00032					Indica
210	MC	B228			毫巴永1	Haobayong 1	China	21-01853					Temperate japonica
211	MC	B229			闷加丁2	Menjiading 2	China	31-00042					Indica
212	MC	B230			半节芒	Banjiemang2	China	21-03879					Temperate japonica
214	MC	B232			湘矮早10号	Xiangaizao 10hao	China	ZD-01402					Indica
215	MC	B233			湘晚籼1号	Xiangwanxian 1	China	ZD-01423					Indica
216	MC	B234			矮沱谷151	Aituogu 151	China	ZD-02032					Indica
217	MC	B235			中花8号	Zhonghua 8	China	ZD-02261					Temperate japonica
218	MC	B236			晋稻1号	Jindao 1	China	I1A25695					Temperate japonica
219	MC	B238			墨米	Momi	China	I1A22821					Indica
220	MC	B239			镇籼232	Zhendao 232	China	I1A55331					Indica
221	MC	B240			郑稻5号	Zhengdao 5	China	ZD-03525					Temperate japonica
222	MC	B241			拉木加	Lamujia	China	21-02089					Tropical japonica
223	MC	B242			圭630	Gui 630	China	R0014					Indica
224	MC	B243			湘恢91269	Huhui 91269	China	R0515					Aus
225	MC	B244			香稻	Xiangdao	China	I1A14140					Indica
226	MC	B245			山酒谷	Shanjiugu	China	I1A44229					Tropical japonica
227	MC	B246			老造谷	Laozaogu	China	21-01744					Indica
228	MC	B247			金南特B	Jinnante B	China	A0016					Indica
229	MC	B248			竹珍B	Zhuzhen B	China	A0060					Indica
230	MC	B249			朝阳一号B	Chaoyangyihao B	China	A0086					Indica
231	MC	B250			安农晚粳B	Annongwangeng B	China	A0112					Temperate japonica
232	MC	B252			献改B	Xiangai B	China	A0244					Indica
233	MC	B253			江农早1号B	Jiangnongzao 1 B	China	A0246					Indica
234	MC	B254			京虎B	Jinghu3 B	China	A0298					Indica
235	MC	B255			滇瑞409B	Dianrui 409B	China	A0408					Indica
236	MC	B258			兴国	Xingguo	China	06-00035					Temperate japonica
237	MC	B259			雷火占	Leihuozhan	China	11-00403					Indica
238	MC	B260			麻麻谷	Mamagu	China						Indica
239	MC	B261			梅花糯	Meihuanuo	China	20-02073					Indica
240	MC	B263			卫国	Weiguo	China	ZD-00907					Temperate japonica
241	MC	B264			三百粒	Sanbaili	China	I1A04386					Indica
242	MC	B265			乌壳占	Wukezhan	China	13-01006					Indica
243	MC	B266			毫马克(K)	Haomake (K)	China	21-00083					Tropical japonica
244	MC	B267					China						Indica
245	MC	B268			南高谷	Nangaogu	China	21-03121					Indica
246	MC	B269			越富	Yuefu	China	I1A04985					Temperate japonica
247	IRMBN	CX10			冈46B	Gang 46B	China						Indica
248	IRMBN	CX100			Palung 2		Nepal						Indica
249	IRMBN	CX101			Hei Mi Chan		Taiwan						Indica
250	IRMBN	CX102			Tek Si Chut		Taiwan						Indica
251	IRMBN	CX103			Rubio		Peru						Intermediate type
252	IRMBN	CX104			Sadri rice 1		Iran						Aromatic (basmati/sandri type
253	IRMBN	CX106			SAL BUI BAO		Vietnam						Tropical japonica
254	IRMBN	CX107			Tun Sart		Vietnam						Indica
255	IRMBN	CX108			Ziri		India						Aus
256	IRMBN	CX109			Dacca6		Phillipines						japonica
257	IRMBN	CX11			谷梅2号	Gumei 2	China	I1A52026					Intermediate type
258	IRMBN	CX110			UP15		Japan						Aromatic (basmati/sandri type
259	IRMBN	CX111			Giza14		Egypt						Tropical japonica
260	IRMBN	CX112			Ginga		Japan						Aromatic (basmati/sandri type
261	IRMBN	CX113			Biniapan								Tropical japonica
262	IRMBN	CX114			广陆矮4号	Guang Lu Ai 4	China	I1A49051					Indica
263	IRMBN	CX115			Yun hui 72		China						Indica
264	IRMBN	CX116			五大稻种	Wudadaozhong	North Korea	I1A50659					Temperate japonica
265	IRMBN	CX117			IR65600-27-1-2-2		Phillipines						Indica
266	IRMBN	CX118			爷驼崽	Yetuozai	China	17-00405					Indica
267	IRMBN	CX119			P59279								Indica
268	IRMBN	CX12			华粳籼74	Huagengxian 74	China						Indica
269	IRMBN	CX120			TKM6		India	I1A47902					Indica
270	IRMBN	CX121			Guang122		China						Indica
271	IRMBN	CX122			Tai-Zhong-Xian 10		Taiwan	30-01259					Indica
272	IRMBN	CX123			鱼鳅谷	Yu Qiu Gu	China	I1A01748					Indica
273	IRMBN	CX124			IR71466-75-3-B-1		Phillipines						Indica
274	IRMBN	CX125			CAOZHAO-2		China						Indica
275	IRMBN	CX126			IRBB60		Phillipines						Indica
276	IRMBN	CX128			Gajale		Nepal						Indica
277	IRMBN	CX129			MOLOK		Indonesia						japonica
278	IRMBN	CX13			R644		China						Indica
279	IRMBN	CX130			CHIPDA		India	I1A57104					Indica
280	IRMBN	CX131			ZALE		Myanmar						Indica
281	IRMBN	CX132			AP423		India						Tropical japonica
282	IRMBN	CX133			珍汕97	Zhengshan97	China	ZD-00531					Indica
283	IRMBN	CX134			IRBB7		Phillipines						Indica
284	IRMBN	CX138			Qd_441		China						japonica
285	IRMBN	CX139			Amareles		Portugal						japonica
286	IRMBN	CX14			沈农 265	Chennong 265	China	ZD-05727					Temperate japonica
287	IRMBN	CX140			Nipponbare		Japan	I1A13071					Temperate japonica
288	IRMBN	CX141			Padi Siam Kuning		Malaysia						Indica
289	IRMBN	CX142			Ai Yeh Lu		China						Temperate japonica
290	IRMBN	CX143			Khasar		Iran						Aromatic (basmati/sandri type
291	IRMBN	CX144			Hta7204								Indica
292	IRMBN	CX145			明恢63	Minghui 63	China	R-000281					Indica
293	IRMBN	CX146			Co43		India						Indica
294	IRMBN	CX147			Seberang								Indica
295	IRMBN	CX148			Sri Raja		Malaysia						Indica
296	IRMBN	CX149			Karnal Local		India						Aromatic (basmati/sandri type
297	IRMBN	CX15			Y134		China						Indica
298	IRMBN	CX150			Chorofa		Phillipines						Indica
299	IRMBN	CX151			AZUCENA		Phillipines	I1A41685					Tropical japonica
300	IRMBN	CX152			Cisadane								Indica
301	IRMBN	CX153			Jalmagna		India						Indica
302	IRMBN	CX154			Khao Dawk Mali 105		Thailand						Indica
303	IRMBN	CX155			Madhukar		India						Indica
304	IRMBN	CX156			MR84		Malaysia						Indica
305	IRMBN	CX157			Ptb33		India						Indica
306	IRMBN	CX158			Shwe War Tun		Vietnam						Indica
307	IRMBN	CX16			Yuan jing 7		China						Temperate japonica
308	IRMBN	CX160			W1263		India						Indica
309	IRMBN	CX161			IR42		Phillipines	I1A46201					Indica
310	IRMBN	CX162			TN1		Taiwan						Indica
311	IRMBN	CX165			武育粳3号	Wuyugeng 3	China	ZD-05530					Temperate japonica
312	IRMBN	CX17			粤香占	Yuexiangzhan	China	ZD-04230					Indica
313	IRMBN	CX18			早籼 14	Zaoxian 14	China	ZD-01524					Indica
314	IRMBN	CX182			SLG1		Japan						Indica
315	IRMBN	CX19			中413	Zhong 413	China						Indica
316	IRMBN	CX2			BR11		Bangladesh						Indica
317	IRMBN	CX20			紫恢 100	Zihui 100	China						Indica
318	IRMBN	CX205			IR69428-6-1-1-3-3		Phillipines						japonica
319	IRMBN	CX206			IR2061-522-6-9		Phillipines						Indica
320	IRMBN	CX207			高紫	Gaozi	China						Indica
321	IRMBN	CX21			Bg90-2		Sri Lanka	WD-12252					Indica
322	IRMBN	CX210			Qb_604		China						Indica
323	IRMBN	CX211			M3122		China						Temperate japonica
324	IRMBN	CX212			农垦58	Nongken 58	Japan	WD-10707					Temperate japonica
325	IRMBN	CX213			沈农89366	Chennong 89366	China						Temperate japonica
326	IRMBN	CX214			巴西糯稻	Brazil Nuodao	Brazil						Intermediate type
327	IRMBN	CX218			Type3		India						Indica
328	IRMBN	CX219			FL478		Phillipines						Indica
329	IRMBN	CX22			PR106		India						Indica
330	IRMBN	CX220			IRAT109		Brazil	I1A41789					Tropical japonica
331	IRMBN	CX221			中优早81	Zhongyouzao 81	China						Indica
332	IRMBN	CX225			IR77298-14-1-2		Phillipines						Indica
333	IRMBN	CX226			IR06G113		Phillipines						Indica
334	IRMBN	CX227			KASALATH		Japan						Indica
335	IRMBN	CX228			Bala		India	I1A41689					Indica
336	IRMBN	CX23			Rasi		Indonesia						Indica
337	IRMBN	CX230			IR64-IL		China						Indica
338	IRMBN	CX231			IR52561-UBN-1-1-2		Phillipines						Indica
339	IRMBN	CX232			IR55419-04		Phillipines						Indica
340	IRMBN	CX233			IR58821-23-1-3-1		Phillipines						Indica
341	IRMBN	CX234			IR62266-42-6-2		Phillipines						Intermediate type
342	IRMBN	CX235			NSIC RC9 (APO)		Phillipines						Indica
343	IRMBN	CX236			Vandana								Intermediate type
344	IRMBN	CX237			B6136-3-TB-0-1-5		Phillipines						Indica
345	IRMBN	CX238			BW311-9		Phillipines						Indica
346	IRMBN	CX24			TKM 9		India	I1A42476					Indica
347	IRMBN	CX240			Carijo		Brazil						Indica
348	IRMBN	CX241			IAC47		Phillipines						japonica
349	IRMBN	CX242			IR47686-4-4-B-1		Phillipines						Intermediate type
350	IRMBN	CX243			IR47686-6-2-1-1		Phillipines						japonica
351	IRMBN	CX247			IRAT144		Indonesia	WD-16312					Indica
352	IRMBN	CX248			KinandangPatong		Phillipines						Intermediate type
353	IRMBN	CX249			2004		China						Indica
354	IRMBN	CX25			Cisanggarung		Indonesia						Indica
355	IRMBN	CX250			829		China						Intermediate type
356	IRMBN	CX251			徐稻4号	Xudao 4	China	ZD-05646					japonica
357	IRMBN	CX26			Amol3(Sana)		Iran						Intermediate type
358	IRMBN	CX262			IAC3		China						japonica
359	IRMBN	CX263			PADISENEMOK								Intermediate type
360	IRMBN	CX265			MONOLAYA		United States						Intermediate type
361	IRMBN	CX266			DINORADO		Phillipines						Tropical japonica
362	IRMBN	CX267			IET1444		India						Indica
363	IRMBN	CX268			ARROZVERMELHO		Phillipines						Indica
364	IRMBN	CX269			IAC165		Brazil						Tropical japonica
365	IRMBN	CX27			Khazar		Iran						Indica
366	IRMBN	CX270			台中本地1号	TAICHUNGNATIVE1	Taiwan	30-00233					Indica
367	IRMBN	CX273			NONA BOKRA		India	I1A48710					Indica
368	IRMBN	CX274			IR26		Phillipines	I1A28237					Indica
369	IRMBN	CX275			IR34		Phillipines						Indica
370	IRMBN	CX276			IR8192-200-3-3-1-1		Phillipines						Indica
371	IRMBN	CX277			02428-IL		China						japonica
372	IRMBN	CX278			IR68		Phillipines						Indica
373	IRMBN	CX28			Gayabyeo		Korea						Intermediate type
374	IRMBN	CX280			Maravilha		Brazil	WD-20269					Intermediate type
375	IRMBN	CX281			IR68897B		Phillipines						Indica
376	IRMBN	CX282			丽江新团黑谷	Lijiangxintuanheigu	China						Intermediate type
377	IRMBN	CX284			旱502	Han 502	China						Intermediate type
378	IRMBN	CX285			农林糯	Nonglinnuo	China						japonica
379	IRMBN	CX286			C349		China						Intermediate type
380	IRMBN	CX287			C52		China						japonica
381	IRMBN	CX288			D11		China						Indica
382	IRMBN	CX29			Milyang23		North Korea	I1A41473					japonica
383	IRMBN	CX290			多57	Duo 57	China						Indica
384	IRMBN	CX291			D15		China						Indica
385	IRMBN	CX296			IR74		Phillipines						Indica
386	IRMBN	CX3			BR24		Bangladesh						Indica
387	IRMBN	CX30			MR185		Malaysia						Intermediate type
388	IRMBN	CX303			LX2007		China						Indica
389	IRMBN	CX304			陆引46	Luyin 46	China	ZD-06300					Indica
390	IRMBN	CX305			ZH5		China						Intermediate type
391	IRMBN	CX306			蒙古稻	Mongolia Rice	China	I1A28753					Temperate japonica
392	IRMBN	CX307			HP121		China						Intermediate type
393	IRMBN	CX31			Hnankar		Myanmar						Indica
394	IRMBN	CX313			R106		China						Indica
395	IRMBN	CX314			117		China						Indica
396	IRMBN	CX315			紫稻	Zidao	North Korea	I1A27875					Temperate japonica
397	IRMBN	CX316			MR39		China						Indica
398	IRMBN	CX317			MR19		China						Intermediate type
399	IRMBN	CX318			黑河瑷珲	Heiheaihui	China						Indica
400	IRMBN	CX319			孟关大麻谷	Mengguandamagu	China	22-01958					Indica
401	IRMBN	CX32			Manauthukha		Myanmar						japonica
402	IRMBN	CX328			包选21号	Baoxuan 21	China	ZD-01195					Indica
403	IRMBN	CX329			津川一号	Jinchuanyihao	China						Temperate japonica
404	IRMBN	CX33			Shwe Thwe Yin Hyv		Myanmar						Intermediate type
405	IRMBN	CX330			越光	Yueguang	Japan	I1A13044					Intermediate type
406	IRMBN	CX34			Bg 300		Sri Lanka						Intermediate type
407	IRMBN	CX340			华564	Hua 564	China						Indica
408	IRMBN	CX341			华565	Hua 565	China						Indica
409	IRMBN	CX342			皖籼763	Wanxian 763	China						Intermediate type
410	IRMBN	CX343			皖籼77	Wanxian 77	China						Indica
411	IRMBN	CX344			合系41号	Hexi 41	China	ZD-04645					Temperate japonica
412	IRMBN	CX345			云粳23号	Yungeng 23	China						Temperate japonica
413	IRMBN	CX346			SAGC－4		China						Indica
414	IRMBN	CX347			SAGC－7		China						Intermediate type
415	IRMBN	CX348			中华1号	Zhonghua 1	China						Indica
416	IRMBN	CX349			KCD1								Indica
417	IRMBN	CX35			Bg 94-1		Sri Lanka	I1A42492					Indica
418	IRMBN	CX350			武育粳20号	Wuyugeng 20	China						Temperate japonica
419	IRMBN	CX351			053A-3		China						japonica
420	IRMBN	CX352			BD007		China						Intermediate type
421	IRMBN	CX353			CAU1		China						japonica
422	IRMBN	CX354			CAU2		China						Temperate japonica
423	IRMBN	CX355			云陆102	Yunlu 102	China						japonica
424	IRMBN	CX356			盐稻8号	Yandao 8	China	ZD-05651					Temperate japonica
425	IRMBN	CX357			PSBRC80		Phillipines						Indica
426	IRMBN	CX358			PSBRC82		Phillipines						Indica
427	IRMBN	CX359			云陆103	Yunlu 103	China						Tropical japonica
428	IRMBN	CX360			Y075								Indica
429	IRMBN	CX361			G341								Indica
430	IRMBN	CX362			YZX1								Indica
431	IRMBN	CX363			YZX2								Indica
432	IRMBN	CX364			42686								Indica
433	IRMBN	CX365			紧凑株型材料	Compact Plant Type Material	China						Intermediate type
434	IRMBN	CX366			赣晚籼37号（926）	Ganwanxian 37（926）	China	ZD-06618					Indica
435	IRMBN	CX367			豪格劳	Haogelao	China						Intermediate type
436	IRMBN	CX368			N22		India	I1A46366					Aus
437	IRMBN	CX369			IRBB62		Phillipines						Indica
438	IRMBN	CX37			OM997		Vietnam						Aus
439	IRMBN	CX370			成恢727	Chenghui 727	China						Intermediate type
440	IRMBN	CX371			NERICA 1		Africa						japonica
441	IRMBN	CX372			NERICA 2		Africa						Intermediate type
442	IRMBN	CX373			NERICA 8		Africa						Tropical japonica
443	IRMBN	CX374			NERICA 9		Africa						Tropical japonica
444	IRMBN	CX375			NERICA-L-1		Africa						Indica
445	IRMBN	CX376			NERICA-L-20		Africa						Indica
446	IRMBN	CX377			NERICA-L-27		Africa						Indica
447	IRMBN	CX378			沪旱15	Huhan 15	China						Indica
448	IRMBN	CX379			Nionoka		Mali						Indica
449	IRMBN	CX380			盐稻9号	Yandao 9	China						Temperate japonica
450	IRMBN	CX381			Adny 11								Indica
451	IRMBN	CX382			Kogomg 1-1								Indica
452	IRMBN	CX383			红杂	Hongza	China						Temperate japonica
453	IRMBN	CX384			丰杂	Fengza	China						japonica
454	IRMBN	CX385			NPT-100		China						Intermediate type
455	IRMBN	CX386			NPT-114		China						Indica
456	IRMBN	CX387			1088								Indica
457	IRMBN	CX388			KR200		Thailand						Indica
458	IRMBN	CX389			津原85	Jinyuan 85	China						japonica
459	IRMBN	CX390			月亮谷	Yuelianggu	China	21-01232					Indica
460	IRMBN	CX391			YJ30		China						Temperate japonica
461	IRMBN	CX392			SARD								Indica
462	IRMBN	CX393			黄丝占	Huangsizhan	China						Indica
463	IRMBN	CX394			茉莉占选	Molizhanxuan	China						Indica
464	IRMBN	CX395			YSBR1		China						Indica
465	IRMBN	CX396			关东194（软米）	Guandong 194（Soft Rice）	Japan						Temperate japonica
466	IRMBN	CX397			南粳46（软米）	Nangeng 46（Soft Rice）	China	ZD-06229					Temperate japonica
467	IRMBN	CX399			Matatag2		Phillipines						Indica
468	IRMBN	CX4			93072		China						Intermediate type
469	IRMBN	CX400			Tog5674		Africa						Intermediate type
470	IRMBN	CX401			Tog7291		Africa						Intermediate type
471	IRMBN	CX402			Tog6542		Africa						Intermediate type
472	IRMBN	CX403			IR64a		Phillipines	I1A42114					Indica
483	IRMBN	CX42			IR68552-55-3-2		Phillipines						Indica
494	IRMBN	CX43			IR66897B		Phillipines						Indica
495	IRMBN	CX431			多系1号	Duoxi 1	China						Intermediate type
496	IRMBN	CX44			IR58025B		Phillipines						Indica
497	IRMBN	CX45			Dhan4		India						Intermediate type
498	IRMBN	CX46			Pusa(Basmati 1)		India						Intermediate type
499	IRMBN	CX47			滇粳	Diangeng	China						Temperate japonica
500	IRMBN	CX48			PT60		China						Intermediate type
501	IRMBN	CX49			NAN-29-2		China						Intermediate type
502	IRMBN	CX5			108S		China						Indica
503	IRMBN	CX50			Ai Zi DAO		China						Indica
504	IRMBN	CX51			Babaomi		China						Indica
505	IRMBN	CX52			滇囤502	Diandun 502	China						Indica
506	IRMBN	CX53			江西丝苗	Jiangxisimiao	China	I1A37154					Indica
507	IRMBN	CX534			通粘1号	Tongnian 1	China	I1A41010					Temperate japonica
508	IRMBN	CX54			临沂塘稻	Linyitangdao	China						Indica
509	IRMBN	CX542			RR2-6		China						Indica
510	IRMBN	CX548			中鉴100	Zhongjian 100	China						Indica
511	IRMBN	CX55			彭山铁杆占	Pengshantieganzhan	China						Indica
512	IRMBN	CX56			云光8号	Yunguang 8	China						Temperate japonica
514	IRMBN	CX57			中超123	Zhongchao 123	China						Intermediate type
517	IRMBN	CX58			Giza159		Egypt	WD-12780					Temperate japonica
518	IRMBN	CX59			Milagrosa, Zawa Banday		Phillipines						japonica
519	IRMBN	CX6			C418		China						Intermediate type
520	IRMBN	CX60			Basmati		India	I1A27702					Indica
521	IRMBN	CX61			Bhavani		India						Indica
522	IRMBN	CX63			Jhona 349		India	I1A57301					Intermediate type
523	IRMBN	CX64			IRAT 352		Phillipines						Indica
524	IRMBN	CX65			Domsiah		Iran						japonica
525	IRMBN	CX66			Tarom molaii		Iran						Intermediate type
526	IRMBN	CX67			Binam		Iran	WD-18966					japonica
527	IRMBN	CX68			MR106		Malaysia						Indica
528	IRMBN	CX69			MR167		Malaysia						Indica
529	IRMBN	CX70			MR77(Seberang )		Malaysia						Indica
530	IRMBN	CX71			Innmayebaw		Malaysia						Indica
531	IRMBN	CX72			Basmati 385		Pakistan	WD-18962					Intermediate type
532	IRMBN	CX73			IR6		Phillipines	I1A46330					Indica
533	IRMBN	CX74			JP-5		Pakistan						Intermediate type
534	IRMBN	CX75			At354		Sri Lanka						Indica
535	IRMBN	CX76			BG304		Sri Lanka						Indica
536	IRMBN	CX77			Lemont		United States	I1A55220					Tropical japonica
537	IRMBN	CX78			M401		United States	I1A50617					Temperate japonica
538	IRMBN	CX79			Cs94		Vietnam						Indica
539	IRMBN	CX8			成恢448	Chenghui 448	China						Indica
540	IRMBN	CX80			OM1706		Vietnam						Indica
541	IRMBN	CX82			X21		Vietnam						Indica
542	IRMBN	CX83			X22		Vietnam						Indica
543	IRMBN	CX84			X23		Vietnam						Indica
544	IRMBN	CX85			C71		Vietnam						Indica
545	IRMBN	CX86			C70		Vietnam						Indica
546	IRMBN	CX87			Q5		Vietnam						Indica
547	IRMBN	CX88			缓阳粘	Huanyangnian	China						Indica
548	IRMBN	CX89			M202		United States	I1A55077					Intermediate type
549	IRMBN	CX9			丰矮占	Fengaizhan	China						Indica
550	IRMBN	CX90			Chhomromg		Nepal						Indica
551	IRMBN	CX91			Govind		india						Indica
552	IRMBN	CX92			UPR 191-66		india						Indica
553	IRMBN	CX93			TGMS29		india						Indica
554	IRMBN	CX94			Swarna		india						Indica
555	IRMBN	CX96			Ajaya		india						Indica
556	IRMBN	CX97			Budda		india						Indica
557	IRMBN	CX98			Doddabyranella		india						Indica
558	IRMBN	CX99			Doddi		india						Indica
1 MC = the mini-core collection accessions established by China Agricultural University [9]; IRMBN are the parental lines used in the international rice molecular breeding network, selected previously to represent the mini-core collections based on the isozyme data [1,2].
2 Classified based on sets of 200,000 randomly selected high quality SNPs from the sequence data (Fig 2).
